# Supplementary material for: Temperature or competition: Which has more influence on Mediterranean ant communities?
Source: PLoS One. 2022 Apr 29;17(4):e0267547. doi: 10.1371/journal.pone.0267547 (PMC9053807; doi:10.1371/journal.pone.0267547)
Supplement: S1 Appendix — (R) [file pone.0267547.s001.R]

# IMPROVEMENT RATE

# Improvement ratio conditional equation. 
# "i" refers to initial temperature
# "f" refers to final temperature
# "mat" refers to the maximal activity temperature of the focal species.

# We want to note that temperatures in this function can be changed by any other continuous factor affecting success in species interactions

improvement_rate = function(mat, i, f ) {
  ifelse(i>=mat & f>=mat, round((i-mat)-(f-mat), digits = 1),
         ifelse(i<=mat & f<=mat, round((f-mat)-(i-mat), digits = 1),
                ifelse((i<mat & f>mat) | (i>mat & f<mat), round(abs(i-mat)-abs(f-mat), digits = 1) ,"null")))
}

# Test to validate that every combination of numbers is possible to be calculated
mat <-runif(1000000,1,100)
i <- runif(1000000,1,100)
f <- runif(1000000,1,100)

test <- improvement_rate(mat,i,f)
is.null(test)
