# Supplementary material for: Temperature or competition: Which has more influence on Mediterranean ant communities?
Source: PLoS One. 2022 Apr 29;17(4):e0267547. doi: 10.1371/journal.pone.0267547 (PMC9053807; doi:10.1371/journal.pone.0267547)
Supplement: S2 Appendix — (XLSX) [file pone.0267547.s002.xlsx]

## Sheet: modularity_multinomial_anova
MULTINOMIAL ANALYSIS
	Values	Str. Error
intercept	-47.5606	424.989
optimal temperature	1.07107	9.70449
ANOVA Type II
	LR	DF	p
optimal temperature	11.162	1	0.0008348***
Signif. codes: 0 ‘***’ 0.001 ‘**’ 0.01 ‘*’ 0.05 ‘.’ 0.1 ‘ ’ 1

## Sheet: temperature_regression
Dry scrubland
Crematogaster auberti						Aphaenogaster senilis
	Estimate	Std. Error	t value	p			Estimate	Std. Error	t value	p
Intercept	-34.2345	27.7779	-1.232	0.2576		Intercept	-46.6444	19.0249	-2.452	0.044*
Temperature	3.55398	1.40614	2.527	0.0394*		Temperature	3.15318	0.96306	3.274	0.0136*
Temperature^2	-0.04909	0.01636	-3	0.0199*		Temperature^2	-0.03908	0.01121	-3.487	0.0102*
Signif. codes: 0 ‘***’ 0.001 ‘**’ 0.01 ‘*’ 0.05 ‘.’ 0.1 ‘ ’ 1						Signif. codes: 0 ‘***’ 0.001 ‘**’ 0.01 ‘*’ 0.05 ‘.’ 0.1 ‘ ’ 1
Residual standard error: 9.4 on 7 degrees of freedom						Residual standard error: 6.438 on 7 degrees of freedom
Multiple R-squared: 0.7193						Multiple R-squared: 0.6597
Adjusted R-squared: 0.6391						Adjusted R-squared: 0.5625
F-statistic: 8.969 on 2 and 7 DF, p-value: 0.01172						F-statistic: 6.785 on 2 and 7 DF, p-value: 0.02299
Lasius grandis						Cataglyphis tartessica
	Estimate	Std. Error	t value	p			Estimate	Std. Error	t value	p
Intercept	47.6551	9.73013	4.898	0.00176*		Intercept	-6.9865	3.7457	-1.865	0.09914 .
Temperature	-1.64156	0.492546	-3.333	0.01254*		Temperature	0.2866	0.0835	3.433	0.00892**
Temperature^2	0.014085	0.005732	2.457	0.04363*
Signif. codes: 0 ‘***’ 0.001 ‘**’ 0.01 ‘*’ 0.05 ‘.’ 0.1 ‘ ’ 1						Signif. codes: 0 ‘***’ 0.001 ‘**’ 0.01 ‘*’ 0.05 ‘.’ 0.1 ‘ ’ 1
Residual standard error: 3.293 on 7 degrees of freedom						Residual standard error: 3.792 on 8 degrees of freedom
Multiple R-squared: 0.8617						Multiple R-squared: 0.5957
Adjusted R-squared: 0.8221						Adjusted R-squared: 0.5451
F-statistic: 21.8 on 2 and 7 DF, p-value: 0.0009845						F-statistic: 11.79 on 1 and 8 DF, p-value: 0.008916
Pine forest
Tapinoma nigerrimum						Crematogaster scutellares
	Estimate	Std. Error	t value	p			Estimate	Std. Error	t value	p
Intercept	-7.36627	41.2988	-0.178	0.864		Intercept	31.9043	12.9602	2.462	0.049*
Temperature	2.11579	1.93851	1.091	0.317		Temperature	-0.983838	0.608334	-1.617	0.157
Temperature^2	-0.03224	0.02137	-1.509	0.182		Temperature^2	0.008024	0.006706	1.197	0.277
Signif. codes: 0 ‘***’ 0.001 ‘**’ 0.01 ‘*’ 0.05 ‘.’ 0.1 ‘ ’ 1						Signif. codes: 0 ‘***’ 0.001 ‘**’ 0.01 ‘*’ 0.05 ‘.’ 0.1 ‘ ’ 1
Residual standard error: 9.376 on 6 degrees of freedom						Residual standard error: 2.942 on 6 degrees of freedom
Multiple R-squared: 0.6813						Multiple R-squared: 0.689
Adjusted R-squared: 0.575						Adjusted R-squared: 0.5853
F-statistic: 6.412 on 2 and 6 DF, p-value: 0.03238						F-statistic: 6.646 on 2 and 6 DF, p-value: 0.03008
Aphaenogaster senilis						Crematogaster auberti
	Estimate	Std. Error	t value	p			Estimate	Std. Error	t value	p
Intercept	-0.489236	19.0848	-0.026	0.98		Intercept	38.5344	11.9028	3.237	0.0177*
Temperature	1.01083	0.895814	1.128	0.302		Temperature	-1.32319	0.558701	-2.368	0.0556 .
Temperature^2	-0.015773	0.009876	-1.597	0.161		Temperature^2	0.011577	0.006159	1.88	0.1092
Signif. codes: 0 ‘***’ 0.001 ‘**’ 0.01 ‘*’ 0.05 ‘.’ 0.1 ‘ ’ 1						Signif. codes: 0 ‘***’ 0.001 ‘**’ 0.01 ‘*’ 0.05 ‘.’ 0.1 ‘ ’ 1
Residual standard error: 4.333 on 6 degrees of freedom						Residual standard error: 2.702 on 6 degrees of freedom
Multiple R-squared: 0.726						Multiple R-squared: 0.7673
Adjusted R-squared: 0.6347						Adjusted R-squared: 0.6897
F-statistic: 7.95 on 2 and 6 DF, p-value: 0.02057						F-statistic: 9.89 on 2 and 6 DF, p-value: 0.01261
Savine forest
Crematogaster auberti						Cataglyphis floricola
	Estimate	Std. Error	t value	p			Estimate	Std. Error	t value	p
Intercept	-0.90788	10.6977	-0.085	0.936		Intercept	-6.0623	4.1767	-1.451	0.1969
Temperature	0.72791	0.6068	1.2	0.284		Temperature	0.2272	0.1065	2.133	0.0769 .
Temperature^2	-0.01365	0.00802	-1.702	0.149
Signif. codes: 0 ‘***’ 0.001 ‘**’ 0.01 ‘*’ 0.05 ‘.’ 0.1 ‘ ’ 1						Signif. codes: 0 ‘***’ 0.001 ‘**’ 0.01 ‘*’ 0.05 ‘.’ 0.1 ‘ ’ 1
Residual standard error: 2.599 on 5 degrees of freedom						Residual standard error: 3.452 on 6 degrees of freedom
Multiple R-squared: 0.7677						Multiple R-squared: 0.4312,
Adjusted R-squared: 0.6747						Adjusted R-squared: 0.3364
F-statistic: 8.261 on 2 and 5 DF, p-value: 0.02602						F-statistic: 4.548 on 1 and 6 DF, p-value: 0.07694
Pheidole pallidula						Tapinoma nigerrimum
	Estimate	Std. Error	t value	p			Estimate	Std. Error	t value	p
Intercept	12.3344	3.86402	3.192	0.0188*		Intercept	-4.31292	4.30472	-1.002	0.362
Temperature	-0.24281	0.09854	-2.464	0.0489*		Temperature	0.351691	0.244174	1.44	0.209
						Temperature^2	-0.005153	0.003227	-1.597	0.171
Signif. codes: 0 ‘***’ 0.001 ‘**’ 0.01 ‘*’ 0.05 ‘.’ 0.1 ‘ ’ 1						Signif. codes: 0 ‘***’ 0.001 ‘**’ 0.01 ‘*’ 0.05 ‘.’ 0.1 ‘ ’ 1
Residual standard error: 3.193 on 6 degrees of freedom						Residual standard error: 1.046 on 5 degrees of freedom
Multiple R-squared: 0.5029						Multiple R-squared: 0.4259
Adjusted R-squared: 0.4201						Adjusted R-squared: 0.1963
F-statistic: 6.071 on 1 and 6 DF, p-value: 0.04886						F-statistic: 1.855 on 2 and 5 DF, p-value: 0.2497

## Sheet: improvement_ratio_GLM
Aphaenogaste senilis
	Df	Deviance	AIC	F	p
spp interaction	9	87.37	93.37	0.9036	0.5259
ant proportion	1	101.283	123.28	23.2816	<0.001***
TCI	1	97.047	119.05	18.6694	<0.001***
Signif. codes: 0 ‘***’ 0.001 ‘**’ 0.01 ‘*’ 0.05 ‘.’ 0.1 ‘ ’ 1
Cataglyphis spp.
	Df	Deviance	AIC	F	p
spp interaction	6	8.672	14.672	0.1998	0.9742
ant proportion	1	8.684	24.684	1.2407	0.2745
TCI	1	45.29	61.29	128.715	<0.001***
Signif. codes: 0 ‘***’ 0.001 ‘**’ 0.01 ‘*’ 0.05 ‘.’ 0.1 ‘ ’ 1
Crematogaster auberti
	Df	Deviance	AIC	F	p
spp interaction	7	55.827	61.827	1.1166	0.37363
ant proportion	1	49.359	67.359	2.6235	0.11378
TCI	1	51.484	69.484	4.3299	0.04443*
Signif. codes: 0 ‘***’ 0.001 ‘**’ 0.01 ‘*’ 0.05 ‘.’ 0.1 ‘ ’ 1
Crematogaster scutellaris
	Df	Deviance	AIC	F	p
spp interaction	4	6.6623	12.662	4.3657+09	<0.001***
ant proportion	1	6.7301	18.73	17641000000	<0.001***
TCI	1	11.1461	23.146	29216000000	<0.001***
Signif. codes: 0 ‘***’ 0.001 ‘**’ 0.01 ‘*’ 0.05 ‘.’ 0.1 ‘ ’ 1
Lasius grandis
	Df	Deviance	AIC	F	p
spp interaction	3	0	6	1.0122	0.4748
ant proportion	1	0	10	1.0538	0.3627
TCI	1	10.41	20.41	43580000000	<0.001***
Signif. codes: 0 ‘***’ 0.001 ‘**’ 0.01 ‘*’ 0.05 ‘.’ 0.1 ‘ ’ 1
Plagiolepis pygmaea
	Df	Deviance	AIC	F	p
spp interaction	6	27.868	33.868	0.8949	0.5266
ant proportion	1	20.011	36.011	0.1904	0.6697
TCI	1	21.43	37.431	1.1259	0.308
Signif. codes: 0 ‘***’ 0.001 ‘**’ 0.01 ‘*’ 0.05 ‘.’ 0.1 ‘ ’ 1
Tapinoma nigerrimum
	Df	Deviance	AIC	F	p
spp interaction	6	36.743	42.743	1.473	0.2353
ant proportion	1	28.315	44.315	1.9943	0.1725
TCI	1	26.377	42.377	0.42	0.5239
Signif. codes: 0 ‘***’ 0.001 ‘**’ 0.01 ‘*’ 0.05 ‘.’ 0.1 ‘ ’ 1
