# Supplementary material for: Temperature or competition: Which has more influence on Mediterranean ant communities?
Source: PLoS One. 2022 Apr 29;17(4):e0267547. doi: 10.1371/journal.pone.0267547 (PMC9053807; doi:10.1371/journal.pone.0267547)
Supplement: S3 Appendix — (XLSX) [file pone.0267547.s003.xlsx]

## Sheet: species_xgroup_abun
num_pitfall	sample	Oxyopomyrmex_saulcyi	Pheidole_pallidula	Tapinoma_nigerrimum	Crematogaster_auberti	Crematogaster_scutellaris	Plagiolepis_schmitzii	Cataglyphis_tartessica	Cataglyphis_floricola	Myrmica_aloba	Camponotus_lateralis	Camponotus_ruber	Aphaenogaster_senilis	Iberoformica_subrufa	Aphaenogaster_gibbosa	Camponotus_fallax	Camponotus_pilicornis	Messor_marocanus	Tetramorium_caespitum	Lasius_grandis	Temnothorax_cf_racovitzai	Temnothorax_pardoi	Temnothorax_tyndalei	Solenopsis_sp
7	SF11	0	0	4	0	0	0	0	0	0	0	0	0	0	1	0	0	0	0	0	0	0	0	0
7	SF12	0	0	0	0	0	0	0	1	0	0	0	0	0	0	0	0	0	0	0	0	0	0	0
7	SF13	0	13	10	0	0	0	0	0	0	0	0	0	0	0	0	0	0	0	0	0	0	3	0
7	SF14	0	23	0	1	0	1	0	1	1	0	0	0	0	0	0	0	0	0	0	0	0	11	0
7	SF15	0	0	1	0	0	0	0	0	0	0	0	0	0	0	0	0	0	0	0	0	0	1	0
7	SF16	0	11	0	9	0	0	0	2	0	0	0	0	0	0	0	0	0	0	0	0	0	10	0
7	SF21	0	0	1	0	0	0	0	1	0	0	0	0	0	0	0	0	0	0	0	0	0	0	0
7	SF22	0	2	0	1	0	1	0	1	0	0	0	0	0	0	0	0	0	0	0	1	0	0	0
7	SF23	0	12	0	0	0	1	0	1	0	0	0	0	0	0	0	0	0	0	0	2	0	2	0
7	SF24	2	0	1	0	0	0	0	3	0	0	0	0	0	0	0	0	0	5	0	0	0	2	0
7	SF25	0	26	3	0	0	0	0	2	0	0	0	0	0	0	0	0	0	0	0	0	0	1	0
7	SF26	0	0	0	13	0	0	0	1	0	0	0	0	0	0	0	0	0	0	0	0	0	0	0
7	DS11	0	0	0	0	0	1	130	0	0	0	1	2	0	0	0	0	0	0	15	1	0	0	0
7	DS12	0	0	0	0	0	0	107	0	0	0	0	7	0	0	0	0	0	0	8	0	0	4	0
7	DS13	0	0	0	0	0	0	87	0	0	0	0	0	0	0	0	0	0	2	4	0	0	0	0
7	DS14	0	0	0	4	0	0	47	0	0	0	0	11	0	0	0	0	1	0	0	0	0	0	0
7	DS15	0	0	0	8	0	0	40	0	0	0	0	15	0	0	0	4	0	1	0	0	0	0	0
7	DS16	0	0	35	5	0	0	80	0	0	0	0	4	0	0	0	0	0	0	0	0	0	30	0
7	DS21	0	0	0	34	0	0	0	32	0	0	0	7	9	0	0	1	0	1	0	0	0	1	0
7	DS22	0	0	0	8	0	0	0	13	0	0	0	11	5	0	0	6	0	3	0	0	0	4	0
7	DS23	0	0	1	49	0	1	0	12	0	0	0	8	0	1	0	2	0	0	0	0	0	2	0
7	DS24	0	0	99	19	0	2	0	16	0	0	0	10	0	0	0	3	0	0	0	0	0	1	0
7	DS25	0	0	21	8	0	0	0	17	0	0	0	5	0	1	0	0	0	0	0	0	0	1	0
7	DS26	0	0	0	6	0	1	0	35	0	0	0	14	0	0	0	0	0	1	0	0	0	2	0
7	PF11	0	0	0	1	0	2	0	5	0	1	0	11	0	0	0	2	0	0	23	10	0	0	1
7	PF12	0	0	0	1	0	0	0	0	0	9	0	11	0	0	0	0	0	0	0	1	0	0	0
7	PF13	0	0	2	4	2	1	0	0	0	0	0	6	0	0	0	0	0	0	0	9	0	0	0
7	PF14	0	0	0	3	0	3	0	0	0	0	0	18	0	0	0	0	0	0	0	4	0	0	0
7	PF15	0	0	4	2	6	3	0	0	0	0	0	20	0	0	0	1	0	2	0	7	0	0	0
7	PF16	0	0	65	0	0	1	0	0	0	1	0	37	0	0	2	5	0	0	0	3	0	0	0
7	PF21	0	0	63	0	13	8	0	0	0	0	0	5	0	0	0	4	0	0	0	0	0	2	0
7	PF22	0	0	1	0	4	6	0	0	0	0	0	23	0	0	0	1	0	0	0	0	0	6	0
7	PF23	0	0	45	0	4	20	0	0	0	0	0	15	0	0	0	1	0	0	0	0	0	5	0
7	PF24	0	0	301	2	2	2	0	0	0	3	0	4	0	0	1	0	0	0	0	0	0	6	0
7	PF25	0	0	153	0	7	7	0	0	0	0	0	1	0	0	0	0	0	0	0	0	0	7	0
7	PF26	0	0	480	0	0	25	0	0	0	0	0	0	0	0	0	0	0	0	0	0	0	10	0
7	PF31	0	0	0	0	0	0	0	0	0	0	0	0	0	0	1	0	0	0	2	0	7	0	0
7	PF32	0	0	0	0	0	0	0	0	0	0	0	0	0	0	0	0	0	0	1	0	2	0	0
7	PF33	0	0	0	0	0	2	0	0	0	0	0	0	0	0	0	0	0	0	1	28	0	0	0
7	PF34	0	0	0	0	0	6	0	0	0	0	0	0	0	0	0	0	0	0	0	0	2	0	0
7	PF35	0	0	0	0	0	30	0	0	0	0	0	0	0	0	0	0	0	0	0	60	0	0	0
7	PF36	0	0	0	0	2	0	0	0	0	0	0	0	0	0	4	1	0	0	22	24	0	0	0
7	PF41	0	0	26	0	1	6	0	0	0	0	0	0	0	0	0	0	0	0	0	28	0	0	1
5	PF42	0	0	5	0	0	2	0	0	0	0	0	0	0	0	0	0	0	0	0	25	0	0	0
5	PF43	0	0	0	0	0	9	0	0	0	0	0	0	0	0	0	0	0	0	0	6	0	0	0
5	PF44	0	0	0	0	0	0	6	0	0	0	0	0	0	0	0	0	0	0	0	3	0	0	0
4	PF45	0	0	0	0	1	6	0	0	0	7	0	1	0	0	0	0	0	0	0	18	0	0	0
4	PF46	0	0	0	0	1	7	0	0	0	0	0	0	0	0	0	0	0	0	0	16	0	0	0

## Sheet: species_xplot_abun25
site	Oxyopomyrmex_saulcyi	Pheidole_pallidula	Tapinoma_nigerrimum	Crematogaster_auberti	Crematogaster_scutellaris	Plagiolepis_schmitzii	Cataglyphis_tartessica	Cataglyphis_floricola	Myrmica_aloba	Camponotus_lateralis	Camponotus_ruber	Aphaenogaster_senilis	Iberoformica_subrufa	Formica_gerardi	Aphaenogaster_gibbosa	Camponotus_fallax	Camponotus_pilicornis	Messor_marocanus	Tetramorium_caespitum	Lasius_grandis	Temnothorax_cf_racovitzai	Temnothorax_pardoi	Temnothorax_tyndalei	Solenopsis_sp
SF1	0	47	15	10	0	1	0	4	1	0	0	0	0	0	1	0	0	0	0	0	0	0	25	0
SF2	2	39	5	14	0	2	0	9	0	0	0	0	0	0	0	0	0	0	5	0	3	0	5	0
DS1	0	0	25	17	0	1	150	0	0	0	1	39	0	0	0	0	4	1	3	27	1	0	29	0
DS2	0	0	47	91	0	4	0	108	0	0	0	55	14	0	2	0	12	0	5	0	0	0	11	0
PF1	0	0	31	11	8	10	0	5	0	11	0	91	0	1	0	2	8	0	2	23	34	0	0	1
PF2	0	0	126	2	30	68	0	0	0	3	0	48	0	0	0	1	6	0	0	0	0	0	36	0
PF3	0	0	0	0	2	33	0	0	0	0	0	0	0	0	0	5	1	0	0	26	74	11	0	0
PF4	0	0	32	0	4.5	44.15	8.4	0	0	12.25	0	1.75	0	0	0	0	0	0	0	0	112.6	0	0	1

## Sheet: plot_abun_vars
habitat
SF
SF
DS
DS
PF
PF
PF
PF

## Sheet: spatial_bait_cscore
site	species	1	2	3	4	5	6	7	8	9	10	11	12	13	14	15	16	17	18	19	20	21	22	23	24	25	26	27	28	29	30	31	32	33	34	35	36	37	38	39	40	41	42	43	44	45	46	47	48
DS1	ASEN	0	0	0	0	0	0	0	0	1	1	0	1	1	1	0	1	0	0	0	0	0	0	0	0	1	1	1	1	1	1	1	1	1	1	0	1	1	1	0	1	0	1	0	1	0	1	0	0
DS1	CAUB	0	0	0	0	0	0	0	0	0	0	0	0	0	0	0	0	1	1	0	0	0	0	0	0	1	1	0	0	0	1	0	0	1	0	0	1	1	1	0	1	1	1	0	1	0	0	0	0
DS1	CTAR	0	1	1	1	0	1	1	1	1	1	1	1	1	1	1	1	0	0	0	1	1	1	1	1	0	1	1	1	1	1	1	1	1	0	1	0	1	1	1	1	1	1	1	1	1	1	1	1
DS1	LGRA	1	1	1	0	1	1	1	1	0	1	0	0	0	0	0	0	0	0	0	0	1	1	1	1	0	0	0	0	0	0	0	0	0	0	0	0	0	0	0	0	0	0	0	0	0	0	0	0
DS1	CLAT	0	0	0	0	0	0	0	0	0	0	0	0	0	0	0	0	0	0	0	0	0	0	0	0	0	0	0	0	0	0	0	0	0	0	0	1	0	0	0	0	0	0	0	0	0	0	0	0
DS1	TSP1	0	0	0	0	0	0	0	0	0	0	0	0	0	0	0	0	1	0	0	0	0	0	0	0	0	0	0	0	0	0	0	0	0	0	0	0	0	0	0	0	0	0	0	0	1	0	0	0
DS1	PPAL	0	0	0	0	0	0	0	0	0	0	0	0	0	0	0	0	0	0	0	0	0	0	0	0	0	0	0	0	0	0	0	0	0	0	0	0	0	0	0	0	0	0	0	0	0	0	0	1
DS1	CPIC	0	0	1	1	0	0	0	0	0	0	0	0	0	0	0	0	0	0	0	0	0	0	0	0	0	0	0	0	0	0	0	0	0	0	0	0	0	0	0	1	0	0	0	0	0	0	0	0
DS1	PPYG	0	0	0	0	0	0	0	1	0	0	0	1	0	0	0	0	0	0	0	0	0	0	0	0	0	0	0	0	0	0	0	0	0	0	0	0	0	0	0	0	0	0	0	0	1	0	1	1
DS1	TNIG	0	0	0	0	0	0	0	0	0	0	0	0	0	0	0	0	0	0	0	0	0	0	0	0	0	0	0	0	0	0	0	0	0	0	0	0	0	0	0	0	0	1	1	1	0	0	0	0
DS2	ASEN	1	1	1	1	0	1	1	1	0	0	1	1	1	0	0	0	1	0	1	1	1	0	0	1	0	0	0	1	1	1	1	0	0	0	0	1	0	0	0	0	1	0	0	1	1	0	1	1
DS2	ASP1	0	0	0	0	0	0	0	0	0	0	0	0	0	0	0	0	1	0	1	0	0	0	0	0	0	0	0	0	0	0	0	0	0	0	0	0	0	0	0	0	0	0	0	0	0	0	0	0
DS2	CAUB	1	0	1	0	1	1	0	1	1	1	1	1	1	1	1	1	1	1	0	1	1	1	1	1	1	1	1	0	1	1	0	1	0	0	0	0	1	0	0	1	1	1	1	0	1	1	1	1
DS2	CFLO	0	1	1	1	0	0	1	0	0	0	0	1	0	1	1	0	0	0	0	1	1	1	1	1	1	0	1	0	1	0	0	0	1	1	1	0	1	0	0	1	0	0	0	1	0	0	1	1
DS2	CLAT	0	0	0	0	0	0	0	0	0	0	0	1	0	0	0	0	0	0	0	0	0	0	0	0	0	0	0	0	0	1	0	0	0	0	0	0	0	0	0	0	0	0	0	0	0	0	0	0
DS2	TSP1	0	0	0	0	0	0	0	0	0	0	0	0	0	0	0	0	0	0	0	0	0	0	0	0	0	0	0	1	0	0	0	0	0	0	0	0	0	0	0	0	0	0	0	0	0	0	0	0
DS2	PPYG	0	0	0	0	1	0	0	0	0	0	0	1	0	0	1	1	0	0	0	0	0	0	0	0	0	0	0	0	0	0	0	1	0	0	0	0	0	0	0	0	0	0	0	0	0	0	0	0
DS2	TNIG	0	0	0	0	0	0	0	0	0	0	0	0	0	0	0	0	0	0	0	0	0	0	0	0	0	1	1	0	0	0	1	0	1	1	1	1	0	1	1	1	0	0	0	0	0	0	0	0
PF1	ASEN	1	1	1	1	1	1	1	1	0	1	1	1	1	1	1	1	1	1	1	1	1	1	0	1	1	1	1	1	1	1	0	1	1	1	0	1	1	1	1	1	0	1	1	1	1	1	1	1
PF1	CAUB	1	1	1	0	1	1	1	1	0	0	0	0	1	0	1	1	1	0	0	0	1	1	1	1	0	1	0	0	1	1	1	0	0	0	0	0	0	0	0	0	0	0	0	0	0	0	0	0
PF1	CFLO	0	0	0	0	0	1	1	1	0	0	0	0	1	1	1	1	0	0	0	0	0	0	0	0	0	0	0	0	0	0	0	0	0	0	0	0	0	0	0	0	0	1	0	0	0	0	0	0
PF1	LGRA	0	0	0	0	0	0	0	0	1	1	0	0	0	0	0	0	0	0	0	0	0	0	0	0	0	0	0	0	0	0	0	0	0	0	0	0	0	0	0	0	0	0	0	0	0	0	0	0
PF1	TSP1	0	1	1	0	0	0	0	0	0	0	0	0	0	0	0	0	0	0	0	0	0	0	0	0	0	0	0	0	0	0	0	0	0	0	0	0	0	0	0	0	0	0	0	0	0	0	0	0
PF1	SSP1	0	0	1	0	0	0	0	0	0	0	1	0	0	0	0	0	1	1	0	0	1	0	1	0	0	0	0	0	0	0	0	0	0	0	0	0	0	0	0	0	0	0	0	0	0	0	1	0
PF1	PPYG	0	1	0	1	0	0	1	0	0	0	0	1	0	0	0	0	0	0	0	1	0	1	0	1	0	0	0	1	0	0	1	1	0	0	0	1	0	0	0	0	0	0	0	0	0	0	0	1
PF1	CSCU	0	0	0	0	0	0	0	0	0	0	0	0	0	0	0	0	1	1	1	0	0	0	0	0	1	1	0	0	0	0	0	0	1	1	0	0	0	1	0	0	0	0	0	0	0	0	0	0
PF1	TNIG	0	0	0	0	0	0	0	0	0	0	0	0	0	0	0	0	0	0	0	0	0	0	0	0	0	0	0	0	0	0	0	0	0	0	0	0	0	1	0	0	1	1	1	1	1	1	1	0
PF1	TFOR	0	0	0	0	0	0	0	0	0	0	0	0	0	0	0	0	0	0	0	0	0	0	0	0	0	0	0	0	0	0	0	0	0	0	1	0	1	0	0	0	0	0	0	0	0	0	0	0
PF1	TSP2	1	1	0	0	0	0	0	0	0	0	0	0	0	0	0	0	0	0	0	0	0	0	0	0	0	0	0	0	0	0	0	0	0	0	0	0	0	0	0	0	0	0	0	0	0	0	0	0
PF2	ASEN	1	1	1	1	1	1	0	0	1	1	0	1	1	1	1	0	1	1	0	1	1	1	1	1	0	0	0	0	0	0	0	0	0	0	0	0	0	0	0	0	0	0	0	0	0	0	0	0
PF2	CAUB	0	0	0	0	0	0	0	0	0	0	0	0	0	1	0	0	0	0	0	0	0	0	0	0	0	0	0	0	0	0	0	0	0	0	0	0	0	0	0	0	0	0	0	0	0	0	0	0
PF2	LGRA	0	0	0	0	0	0	0	0	1	0	0	0	0	0	0	0	0	0	0	0	0	0	0	0	0	0	0	0	0	0	0	0	0	0	0	0	0	0	0	0	0	0	0	0	0	0	0	0
PF2	SSP1	1	0	1	0	0	0	0	0	0	1	1	0	1	0	1	0	1	0	1	0	0	0	0	0	0	0	0	0	0	0	0	0	0	0	0	0	0	0	1	0	0	0	0	0	0	0	0	0
PF2	PPYG	1	0	0	1	0	0	0	1	0	0	0	1	0	0	0	1	0	1	0	1	0	1	0	1	0	0	0	0	0	0	0	0	0	0	0	0	0	0	0	0	0	0	0	0	0	0	0	0
PF2	CSCU	1	1	1	1	0	0	0	1	1	1	1	0	0	0	0	0	1	1	1	0	0	0	0	0	0	0	0	0	0	0	0	0	0	0	0	0	0	0	0	0	0	0	0	0	0	0	0	0
PF2	TNIG	1	0	1	0	1	1	1	1	0	0	0	0	1	1	1	1	1	0	1	0	1	1	1	1	1	1	1	1	1	1	1	1	1	1	1	1	1	1	1	1	1	1	1	1	1	1	1	1
PF2	TSP2	0	0	0	0	0	0	0	1	0	0	1	1	0	0	0	0	1	0	0	1	1	0	1	0	0	0	0	0	0	0	0	0	0	0	0	0	0	0	0	0	0	0	0	0	0	0	0	1
SF1	CAUB	0	0	0	0	0	0	0	0	1	1	0	0	1	0	0	0	0	1	0	0	0	0	0	0	0	0	0	0	1	1	1	1	0	0	0	0	1	1	0	0	0	0	0	0	0	1	0	0
SF1	CFLO	0	0	0	0	0	0	0	0	0	0	0	0	1	0	0	1	0	0	0	0	0	0	0	0	0	0	0	0	0	0	0	1	0	0	0	0	0	0	0	0	0	1	1	1	0	0	0	0
SF1	PPAL	0	0	0	0	0	0	0	0	0	0	0	0	0	0	0	0	1	1	1	1	0	0	0	1	0	0	0	0	1	0	0	0	0	0	0	0	0	0	0	0	0	0	0	0	1	0	1	0
SF1	CPIL	0	0	0	0	0	0	1	1	0	0	0	0	0	0	0	0	0	0	0	0	0	0	0	0	0	0	0	0	0	0	0	0	0	0	0	0	0	0	0	0	0	0	0	0	0	0	0	0
SF1	PPYG	0	0	0	0	0	0	0	1	0	0	0	0	0	0	1	0	0	0	0	0	0	0	0	0	0	0	0	0	0	0	0	0	0	0	0	0	0	0	0	0	0	0	0	0	0	0	0	0
SF1	TNIG	0	0	0	0	1	1	0	1	0	0	0	0	1	0	0	0	0	0	0	0	0	0	0	0	0	0	0	0	0	0	0	0	0	0	0	0	0	0	0	0	0	0	0	0	0	1	0	0
SF2	CAUB	0	0	0	0	1	0	1	1	0	0	0	1	0	0	0	0	0	0	0	0	0	0	0	0	0	0	0	0	0	0	0	0	0	0	0	0	1	1	1	1	0	0	0	0	0	0	0	0
SF2	CSP1	0	0	0	0	0	0	0	0	0	0	0	0	0	0	0	0	0	0	0	0	0	0	0	0	0	0	0	0	0	0	0	0	0	0	0	0	0	0	0	1	0	0	0	0	0	0	0	0
SF2	CFOR	0	0	0	1	0	0	0	0	0	0	0	0	0	0	0	0	0	0	0	0	0	0	0	0	0	0	0	0	0	0	0	0	0	0	0	0	0	0	0	0	0	0	0	0	0	0	0	0
SF2	CFLO	0	0	0	0	0	0	1	0	0	1	1	1	0	0	0	0	0	0	1	0	1	0	1	1	0	0	0	0	0	0	1	1	0	1	0	0	0	1	0	0	0	0	1	0	0	1	1	0
SF2	PPAL	1	0	0	0	0	0	0	0	1	0	1	0	0	1	0	0	0	1	0	0	0	0	0	0	0	0	0	0	0	1	0	0	1	0	0	0	1	1	0	0	1	1	1	1	0	1	1	0
SF2	CPIL	0	0	0	0	0	0	0	0	0	0	0	0	0	0	0	1	0	0	0	0	0	0	0	0	0	0	0	0	0	0	0	0	0	0	0	1	0	0	0	0	0	0	0	0	0	0	1	0
SF2	PPYG	0	0	0	0	0	0	0	0	0	0	0	0	0	0	0	0	0	0	0	0	0	0	0	0	0	1	1	0	0	1	0	0	0	0	0	0	0	0	0	0	0	0	0	0	0	0	0	0
SF2	TNIG	0	0	0	0	0	0	0	0	0	0	0	0	0	0	0	0	0	0	0	0	0	0	0	0	0	0	0	0	0	0	0	0	0	0	0	0	1	0	0	0	0	0	0	0	0	0	0	0
SF2	TFOR	0	0	0	0	0	0	0	0	0	0	0	0	0	0	0	0	0	0	0	0	0	0	0	0	0	0	0	0	0	0	0	0	0	0	0	0	1	0	0	0	0	0	0	0	0	0	0	0
SF2	TSEM	0	0	0	0	0	0	0	0	0	0	0	0	0	0	0	0	0	0	0	0	0	0	0	0	0	0	0	0	0	0	0	0	0	0	0	0	0	0	0	0	1	0	0	0	0	0	0	0

## Sheet: temporal_bait_cscore
site	species	8	9	10	11	12	13	14	15	16	17	18	19	20	21	22	23
DS1	ASEN	0	0	12	13	0	0	0	0	0	0	0	13	17	6	0	0
DS1	CAUB	3	7	7	9	2	0	0	0	0	0	0	5	10	11	11	10
DS1	CLAT	0	0	0	0	0	0	0	0	0	0	0	0	0	0	0	1
DS1	CPIC	0	0	0	0	0	0	0	0	0	0	0	1	2	1	0	0
DS1	CTAR	0	0	0	2	20	18	9	5	2	7	17	4	0	0	0	0
DS1	LGRA	11	10	10	7	2	0	0	0	0	0	0	1	7	10	11	10
DS1	PPAL	0	0	0	1	0	0	0	0	0	0	0	0	0	0	0	0
DS1	PPYG	0	0	0	0	0	0	0	0	0	0	2	1	4	2	2	2
DS1	TNIG	0	0	0	0	0	0	0	0	0	0	0	0	1	2	0	0
DS1	TSP1	0	0	0	1	0	0	0	0	0	0	0	0	1	2	0	1
DS2	aph2	0	0	0	0	0	0	0	0	0	0	0	0	0	0	0	2
DS2	ASEN	2	7	17	8	1	0	0	0	0	0	1	8	10	7	1	0
DS2	CAUB	21	26	27	13	5	0	0	0	0	1	3	16	23	27	24	15
DS2	CFLO	0	0	0	1	2	7	2	1	5	6	12	3	0	0	0	0
DS2	CLAT	0	0	0	0	0	0	0	0	0	0	0	0	0	0	1	2
DS2	PPYG	0	0	0	0	0	0	0	0	0	0	0	1	1	3	4	2
DS2	TNIG	10	8	5	0	0	0	0	0	0	0	0	2	3	3	3	2
DS2	TSP1	0	0	0	0	0	0	0	0	0	0	0	0	0	1	0	0
PF1	ASEN	6	13	26	17	10	2	0	0	6	16	15	18	14	11	4	1
PF1	CAUB	9	7	7	8	7	4	3	0	1	2	1	2	6	5	7	5
PF1	CFLO	0	0	0	0	2	0	0	0	2	5	2	0	0	0	0	0
PF1	CSCU	4	3	3	3	3	2	1	1	1	1	2	3	4	6	5	4
PF1	LGRA	2	2	2	2	2	1	0	0	0	0	0	0	0	2	2	2
PF1	PPYG	0	0	0	0	0	0	0	1	2	5	1	5	7	8	4	1
PF1	SSP1	0	0	0	0	0	0	0	0	3	0	0	0	0	2	2	3
PF1	TFOR	1	1	1	1	2	1	0	0	1	1	1	2	2	2	2	2
PF1	TNIG	5	7	3	0	0	0	0	0	2	4	6	7	5	6	7	6
PF1	TSP1	2	0	0	0	0	0	0	0	0	0	0	0	0	0	0	0
PF1	TSP2	2	0	0	0	0	0	0	0	0	1	0	0	0	0	0	0
PF2	ASEN	0	5	5	8	9	2	3	1	5	8	10	3	1	1	0	0
PF2	CAUB	0	0	0	0	0	0	0	0	0	0	1	0	0	0	0	0
PF2	CSCU	8	8	7	7	4	2	2	1	1	1	3	3	3	3	3	3
PF2	LGRA	0	1	0	0	0	0	0	0	0	0	0	0	0	0	0	0
PF2	PPYG	0	1	0	0	3	1	3	4	2	6	4	3	4	3	2	2
PF2	SSP1	0	0	0	0	0	1	1	0	1	1	0	2	3	2	2	4
PF2	TNIG	22	32	28	23	15	12	13	11	18	16	20	31	28	31	26	25
PF2	TSP2	2	3	2	3	2	0	0	0	0	0	0	0	0	0	0	0
SF1	CAUB	5	5	6	7	8	2	1	0	0	0	1	3	8	9	8	8
SF1	CFLO	0	0	0	0	0	0	2	3	2	2	2	0	0	0	0	0
SF1	CPIL	0	0	0	0	0	0	0	0	0	0	0	0	0	0	0	2
SF1	PPAL	2	2	3	5	4	1	0	0	0	0	0	0	3	5	5	6
SF1	PPYG	0	0	0	0	0	0	0	0	0	0	0	0	0	0	0	2
SF1	TNIG	0	0	3	3	3	0	1	0	0	0	0	1	3	3	1	1
SF2	CAUB	1	1	1	4	3	1	0	0	0	0	0	0	4	4	2	3
SF2	CFLO	0	0	0	0	0	0	6	4	6	6	3	0	0	0	0	0
SF2	CFOR	0	0	0	0	0	0	0	0	0	0	1	1	1	1	0	0
SF2	CPIL	0	0	0	0	0	0	0	0	0	0	0	0	0	0	0	3
SF2	CSP1	0	0	0	0	0	0	0	0	0	0	0	0	0	0	1	0
SF2	PPAL	1	2	7	2	0	0	0	0	0	0	0	0	3	4	6	10
SF2	PPYG	0	0	0	0	0	0	0	0	0	0	0	1	3	0	0	0
SF2	TFOR	0	1	0	0	0	0	0	0	0	0	0	0	0	0	0	0
SF2	TNIG	0	0	0	1	0	0	0	0	0	0	0	0	0	0	0	0
SF2	TSEM	1	0	0	0	0	0	0	0	0	0	0	0	0	0	0	0

## Sheet: MosaicMatrix_hour_temp
habitat	hour	bait	sp	temp	temp_interval5	temp_interval1	value
DS	8	21	LGRA	16.2	20	17	1
DS	8	22	LGRA	16.2	20	17	1
DS	8	23	LGRA	16.2	20	17	1
DS	8	24	LGRA	16.2	20	17	1
DS	8	33	CAUB	16.9	20	17	1
DS	8	37	CAUB	16.9	20	17	1
DS	8	38	CAUB	16.9	20	17	1
DS	8	1	LGRA	17.2	20	18	1
DS	8	2	LGRA	17.2	20	18	1
DS	8	3	LGRA	17.2	20	18	1
DS	8	5	LGRA	17.2	20	18	1
DS	8	6	LGRA	17.2	20	18	1
DS	8	7	LGRA	17.2	20	18	1
DS	8	8	LGRA	17.2	20	18	1
SF	8	9	CAUB	18.1	20	19	1
SF	8	10	CAUB	18.1	20	19	1
SF	8	29	CAUB	18.5	20	19	1
SF	8	31	CAUB	18.5	20	19	1
SF	8	32	CAUB	18.5	20	19	1
SF	8	17	PPAL	18.6	20	19	1
SF	8	18	PPAL	18.6	20	19	1
SF	8	89	Miscelaneous	18.8	20	19	1
SF	8	55	CAUB	19.3	20	20	1
SF	8	49	PPAL	19.3	20	20	1
DS	9	25	CAUB	20.5	25	21	1
DS	9	10	LGRA	20.6	25	21	1
DS	9	33	CAUB	20.9	25	21	1
DS	9	36	CAUB	20.9	25	21	1
DS	9	37	CAUB	20.9	25	21	1
DS	9	38	CAUB	20.9	25	21	1
PF	8	25	ASEN	21.2	25	22	1
PF	8	26	ASEN	21.2	25	22	1
PF	8	27	ASEN	21.2	25	22	1
PF	8	28	ASEN	21.2	25	22	1
PF	8	30	CAUB	21.2	25	22	1
PF	8	31	CAUB	21.2	25	22	1
PF	8	9	LGRA	21.2	25	22	1
PF	8	10	LGRA	21.2	25	22	1
DS	8	67	ASEN	21.3	25	22	1
DS	8	65	CAUB	21.3	25	22	1
DS	8	66	CAUB	21.3	25	22	1
DS	8	68	CAUB	21.3	25	22	1
DS	8	69	CAUB	21.3	25	22	1
DS	8	70	CAUB	21.3	25	22	1
DS	8	71	CAUB	21.3	25	22	1
DS	8	72	CAUB	21.3	25	22	1
DS	8	73	CAUB	21.3	25	22	1
DS	8	77	CAUB	21.3	25	22	1
DS	8	78	CAUB	21.3	25	22	1
DS	8	74	TNIG	21.3	25	22	1
DS	8	75	TNIG	21.3	25	22	1
DS	8	79	TNIG	21.3	25	22	1
DS	8	51	CAUB	21.4	25	22	1
DS	8	57	CAUB	21.4	25	22	1
DS	8	58	CAUB	21.4	25	22	1
DS	8	60	CAUB	21.4	25	22	1
DS	8	61	CAUB	21.4	25	22	1
DS	8	62	CAUB	21.4	25	22	1
SF	9	9	CAUB	21.4	25	22	1
SF	9	10	CAUB	21.4	25	22	1
DS	23	41	CAUB	21.5	25	22	1
DS	23	42	CAUB	21.5	25	22	1
DS	23	44	CAUB	21.5	25	22	1
DS	23	45	PPYG	21.5	25	22	1
DS	23	45	TSP1	21.5	25	22	1
SF	9	17	PPAL	21.5	25	22	1
SF	9	18	PPAL	21.5	25	22	1
DS	9	1	LGRA	21.6	25	22	1
DS	9	2	LGRA	21.6	25	22	1
DS	9	5	LGRA	21.6	25	22	1
DS	9	6	LGRA	21.6	25	22	1
DS	9	7	LGRA	21.6	25	22	1
DS	9	8	LGRA	21.6	25	22	1
DS	23	33	CAUB	21.7	25	22	1
DS	23	36	CAUB	21.7	25	22	1
DS	23	37	CAUB	21.7	25	22	1
DS	23	40	CAUB	21.7	25	22	1
DS	23	36	Miscelaneous	21.7	25	22	1
PF	8	1	CAUB	21.7	25	22	1
PF	8	2	CAUB	21.7	25	22	1
PF	8	5	CAUB	21.7	25	22	1
PF	8	6	CAUB	21.7	25	22	1
PF	8	7	CAUB	21.7	25	22	1
PF	8	2	TSP1	21.7	25	22	1
PF	8	3	TSP1	21.7	25	22	1
PF	8	1	TSP2	21.7	25	22	1
PF	8	2	TSP2	21.7	25	22	1
DS	23	10	LGRA	21.8	25	22	1
DS	23	12	PPYG	21.8	25	22	1
PF	8	23	CAUB	21.8	25	22	1
PF	8	24	CAUB	21.8	25	22	1
PF	8	18	CSCU	21.8	25	22	1
SF	9	29	CAUB	21.8	25	22	1
SF	9	30	CAUB	21.8	25	22	1
SF	9	32	CAUB	21.8	25	22	1
SF	23	85	CAUB	21.8	25	22	1
SF	23	86	CAUB	21.8	25	22	1
SF	23	88	CAUB	21.8	25	22	1
SF	23	84	Miscelaneous	21.8	25	22	1
SF	23	81	PPAL	21.8	25	22	1
SF	23	85	PPAL	21.8	25	22	1
DS	23	18	CAUB	22	25	22	1
DS	23	21	LGRA	22	25	22	1
DS	23	22	LGRA	22	25	22	1
DS	23	23	LGRA	22	25	22	1
DS	23	24	LGRA	22	25	22	1
SF	23	95	Miscelaneous	22	25	22	1
SF	23	45	PPAL	22	25	22	1
SF	23	47	PPAL	22	25	22	1
SF	23	91	PPAL	22	25	22	1
SF	23	92	PPAL	22	25	22	1
SF	23	95	PPAL	22	25	22	1
DS	9	41	CAUB	22.1	25	23	1
PF	8	45	ASEN	22.1	25	23	1
PF	8	48	ASEN	22.1	25	23	1
PF	8	41	TNIG	22.1	25	23	1
PF	8	42	TNIG	22.1	25	23	1
PF	8	43	TNIG	22.1	25	23	1
PF	8	44	TNIG	22.1	25	23	1
PF	8	46	TNIG	22.1	25	23	1
SF	23	64	Miscelaneous	22.1	25	23	1
SF	22	91	PPAL	22.1	25	23	1
SF	23	57	PPAL	22.1	25	23	1
SF	23	59	PPAL	22.1	25	23	1
SF	23	62	PPAL	22.1	25	23	1
SF	9	55	CAUB	22.3	25	23	1
SF	9	49	PPAL	22.3	25	23	1
SF	9	85	TFOR	22.3	25	23	1
DS	9	17	CAUB	22.4	25	23	1
DS	23	25	CAUB	22.4	25	23	1
DS	23	26	CAUB	22.4	25	23	1
DS	9	21	LGRA	22.4	25	23	1
DS	9	22	LGRA	22.4	25	23	1
DS	9	23	LGRA	22.4	25	23	1
PF	8	33	CSCU	22.4	25	23	1
PF	8	34	CSCU	22.4	25	23	1
PF	8	38	CSCU	22.4	25	23	1
PF	8	37	TFOR	22.4	25	23	1
DS	22	25	CAUB	22.6	25	23	1
DS	22	26	CAUB	22.6	25	23	1
SF	23	9	CAUB	22.6	25	23	1
SF	23	10	CAUB	22.6	25	23	1
SF	23	13	CAUB	22.6	25	23	1
SF	23	18	CAUB	22.6	25	23	1
SF	23	17	PPAL	22.6	25	23	1
SF	23	19	PPAL	22.6	25	23	1
SF	23	20	PPAL	22.6	25	23	1
SF	23	24	PPAL	22.6	25	23	1
SF	23	15	PPYG	22.6	25	23	1
SF	22	86	CAUB	22.7	25	23	1
SF	22	88	Miscelaneous	22.7	25	23	1
SF	22	85	PPAL	22.7	25	23	1
PF	8	50	CSCU	22.9	25	23	1
PF	8	51	CSCU	22.9	25	23	1
PF	8	52	CSCU	22.9	25	23	1
PF	8	56	CSCU	22.9	25	23	1
PF	8	54	TNIG	22.9	25	23	1
SF	23	37	CAUB	22.9	25	23	1
SF	23	38	CAUB	22.9	25	23	1
DS	8	89	ASEN	23	25	23	1
DS	8	85	CAUB	23	25	23	1
DS	8	90	CAUB	23	25	23	1
DS	8	93	CAUB	23	25	23	1
DS	8	94	CAUB	23	25	23	1
DS	8	96	CAUB	23	25	23	1
DS	23	1	LGRA	23	25	23	1
DS	23	2	LGRA	23	25	23	1
DS	23	5	LGRA	23	25	23	1
DS	23	6	LGRA	23	25	23	1
DS	23	8	LGRA	23	25	23	1
DS	8	81	TNIG	23	25	23	1
DS	8	82	TNIG	23	25	23	1
DS	8	83	TNIG	23	25	23	1
DS	8	84	TNIG	23	25	23	1
DS	8	86	TNIG	23	25	23	1
DS	8	87	TNIG	23	25	23	1
DS	8	88	TNIG	23	25	23	1
PF	9	1	ASEN	23	25	23	1
PF	9	2	ASEN	23	25	23	1
PF	9	3	ASEN	23	25	23	1
PF	9	4	ASEN	23	25	23	1
PF	9	6	ASEN	23	25	23	1
PF	9	8	ASEN	23	25	23	1
PF	9	5	CAUB	23	25	23	1
PF	9	6	CAUB	23	25	23	1
PF	9	7	CAUB	23	25	23	1
PF	8	57	CSCU	23	25	23	1
SF	23	29	CAUB	23.2	25	24	1
SF	23	30	CAUB	23.2	25	24	1
SF	23	7	Miscelaneous	23.4	25	24	1
SF	23	8	Miscelaneous	23.4	25	24	1
SF	23	8	PPYG	23.4	25	24	1
SF	23	6	TNIG	23.4	25	24	1
SF	23	78	PPAL	23.5	25	24	1
PF	8	65	CSCU	23.7	25	24	1
PF	8	65	CSCU	23.7	25	24	1
PF	8	66	CSCU	23.7	25	24	1
PF	8	65	TNIG	23.7	25	24	1
PF	8	65	TNIG	23.7	25	24	1
PF	8	70	TNIG	23.7	25	24	1
PF	8	65	TSP2	23.7	25	24	1
PF	8	69	TSP2	23.7	25	24	1
DS	9	67	ASEN	23.8	25	24	1
DS	9	69	ASEN	23.8	25	24	1
DS	9	72	ASEN	23.8	25	24	1
DS	9	66	CAUB	23.8	25	24	1
DS	9	68	CAUB	23.8	25	24	1
DS	9	69	CAUB	23.8	25	24	1
DS	9	70	CAUB	23.8	25	24	1
SF	22	57	PPAL	23.9	25	24	1
SF	22	59	PPAL	23.9	25	24	1
SF	22	62	PPAL	23.9	25	24	1
SF	10	5	TNIG	23.9	25	24	1
SF	10	6	TNIG	23.9	25	24	1
SF	22	9	CAUB	24	25	24	1
SF	22	10	CAUB	24	25	24	1
SF	22	13	CAUB	24	25	24	1
SF	22	45	PPAL	24	25	24	1
SF	22	47	PPAL	24	25	24	1
SF	10	9	CAUB	24.1	25	25	1
SF	10	10	CAUB	24.1	25	25	1
DS	9	49	ASEN	24.3	25	25	1
DS	9	53	CAUB	24.3	25	25	1
DS	9	56	CAUB	24.3	25	25	1
PF	8	81	TNIG	24.3	25	25	1
PF	8	82	TNIG	24.3	25	25	1
PF	8	83	TNIG	24.3	25	25	1
PF	8	85	TNIG	24.3	25	25	1
PF	8	86	TNIG	24.3	25	25	1
SF	9	90	PPAL	24.3	25	25	1
SF	22	78	PPAL	24.3	25	25	1
DS	9	73	CAUB	24.4	25	25	1
DS	9	74	CAUB	24.4	25	25	1
DS	9	77	CAUB	24.4	25	25	1
DS	9	78	CAUB	24.4	25	25	1
DS	9	80	CAUB	24.4	25	25	1
DS	9	75	TNIG	24.4	25	25	1
DS	9	79	TNIG	24.4	25	25	1
SF	22	18	CAUB	24.6	25	25	1
SF	22	37	CAUB	24.6	25	25	1
SF	22	38	CAUB	24.6	25	25	1
SF	22	17	PPAL	24.6	25	25	1
SF	22	19	PPAL	24.6	25	25	1
SF	22	20	PPAL	24.6	25	25	1
SF	23	66	PPAL	24.6	25	25	1
DS	22	33	CAUB	24.7	25	25	1
DS	22	36	CAUB	24.7	25	25	1
DS	22	37	CAUB	24.7	25	25	1
DS	22	40	CAUB	24.7	25	25	1
SF	22	53	CAUB	24.7	25	25	1
SF	22	6	TNIG	24.7	25	25	1
PF	9	25	ASEN	24.8	25	25	1
PF	9	26	ASEN	24.8	25	25	1
PF	9	27	ASEN	24.8	25	25	1
PF	9	28	ASEN	24.8	25	25	1
PF	9	30	CAUB	24.8	25	25	1
PF	9	31	CAUB	24.8	25	25	1
SF	22	29	CAUB	24.8	25	25	1
SF	22	30	CAUB	24.8	25	25	1
DS	23	65	CAUB	24.9	25	25	1
DS	23	66	CAUB	24.9	25	25	1
DS	23	70	CAUB	24.9	25	25	1
DS	22	10	LGRA	24.9	25	25	1
DS	23	65	Miscelaneous	24.9	25	25	1
DS	23	67	Miscelaneous	24.9	25	25	1
DS	22	12	PPYG	24.9	25	25	1
PF	23	17	CAUB	24.9	25	25	1
PF	23	22	CAUB	24.9	25	25	1
PF	23	19	CSCU	24.9	25	25	1
PF	23	24	PPYG	24.9	25	25	1
PF	23	18	SSP1	24.9	25	25	1
PF	23	21	SSP1	24.9	25	25	1
PF	23	23	SSP1	24.9	25	25	1
DS	10	1	LGRA	25	25	25	1
DS	10	2	LGRA	25	25	25	1
DS	10	5	LGRA	25	25	25	1
DS	10	6	LGRA	25	25	25	1
DS	10	8	LGRA	25	25	25	1
DS	9	85	CAUB	25.2	30	26	1
DS	9	88	CAUB	25.2	30	26	1
DS	9	81	TNIG	25.2	30	26	1
DS	9	82	TNIG	25.2	30	26	1
DS	9	83	TNIG	25.2	30	26	1
DS	9	84	TNIG	25.2	30	26	1
DS	9	86	TNIG	25.2	30	26	1
DS	9	88	TNIG	25.2	30	26	1
PF	9	58	CSCU	25.2	30	26	1
PF	23	66	CSCU	25.2	30	26	1
PF	9	57	LGRA	25.2	30	26	1
PF	23	68	PPYG	25.2	30	26	1
PF	23	65	SSP1	25.2	30	26	1
PF	9	61	TNIG	25.2	30	26	1
PF	9	62	TNIG	25.2	30	26	1
PF	9	63	TNIG	25.2	30	26	1
PF	9	64	TNIG	25.2	30	26	1
PF	23	65	TNIG	25.2	30	26	1
PF	23	70	TNIG	25.2	30	26	1
PF	23	72	TNIG	25.2	30	26	1
SF	21	56	CAUB	25.2	30	26	1
SF	21	52	Miscelaneous	25.2	30	26	1
SF	21	59	PPAL	25.2	30	26	1
PF	23	73	TNIG	25.3	30	26	1
PF	23	74	TNIG	25.3	30	26	1
PF	23	75	TNIG	25.3	30	26	1
PF	23	76	TNIG	25.3	30	26	1
PF	23	77	TNIG	25.3	30	26	1
PF	23	78	TNIG	25.3	30	26	1
PF	23	80	TNIG	25.3	30	26	1
SF	10	29	CAUB	25.3	30	26	1
SF	10	30	CAUB	25.3	30	26	1
SF	10	32	CAUB	25.3	30	26	1
DS	22	41	CAUB	25.5	30	26	1
DS	22	42	CAUB	25.5	30	26	1
DS	22	44	CAUB	25.5	30	26	1
DS	22	45	PPYG	25.5	30	26	1
PF	23	5	CAUB	25.5	30	26	1
PF	23	6	CAUB	25.5	30	26	1
PF	23	8	CAUB	25.5	30	26	1
SF	21	9	CAUB	25.5	30	26	1
SF	21	10	CAUB	25.5	30	26	1
SF	21	13	CAUB	25.5	30	26	1
SF	21	91	PPAL	25.5	30	26	1
SF	21	95	PPAL	25.5	30	26	1
DS	22	17	CAUB	25.6	30	26	1
DS	22	18	CAUB	25.6	30	26	1
DS	22	21	LGRA	25.6	30	26	1
DS	22	22	LGRA	25.6	30	26	1
DS	22	23	LGRA	25.6	30	26	1
DS	22	24	LGRA	25.6	30	26	1
PF	9	40	ASEN	25.6	30	26	1
PF	9	34	CSCU	25.6	30	26	1
PF	9	38	CSCU	25.6	30	26	1
PF	9	37	TFOR	25.6	30	26	1
PF	23	81	TNIG	25.6	30	26	1
PF	23	82	TNIG	25.6	30	26	1
PF	23	84	TNIG	25.6	30	26	1
PF	23	86	TNIG	25.6	30	26	1
PF	23	88	TNIG	25.6	30	26	1
SF	21	47	PPAL	25.7	30	26	1
DS	23	85	CAUB	25.8	30	26	1
DS	23	89	CAUB	25.8	30	26	1
DS	23	90	CAUB	25.8	30	26	1
DS	23	94	CAUB	25.8	30	26	1
DS	23	81	TNIG	25.8	30	26	1
DS	23	86	TNIG	25.8	30	26	1
PF	8	89	TNIG	25.8	30	26	1
PF	8	90	TNIG	25.8	30	26	1
PF	8	91	TNIG	25.8	30	26	1
PF	8	92	TNIG	25.8	30	26	1
PF	8	93	TNIG	25.8	30	26	1
PF	8	96	TNIG	25.8	30	26	1
PF	23	41	TNIG	25.8	30	26	1
PF	23	42	TNIG	25.8	30	26	1
PF	23	43	TNIG	25.8	30	26	1
PF	23	44	TNIG	25.8	30	26	1
PF	23	45	TNIG	25.8	30	26	1
PF	23	46	TNIG	25.8	30	26	1
PF	23	50	CSCU	25.9	30	26	1
PF	23	51	SSP1	25.9	30	26	1
PF	23	53	TNIG	25.9	30	26	1
PF	23	56	TNIG	25.9	30	26	1
SF	10	17	PPAL	25.9	30	26	1
SF	10	18	PPAL	25.9	30	26	1
PF	10	1	ASEN	26	30	26	1
PF	10	2	ASEN	26	30	26	1
PF	10	3	ASEN	26	30	26	1
PF	10	4	ASEN	26	30	26	1
PF	10	5	ASEN	26	30	26	1
PF	10	7	ASEN	26	30	26	1
PF	10	8	ASEN	26	30	26	1
PF	10	5	CAUB	26	30	26	1
PF	10	6	CAUB	26	30	26	1
PF	10	7	CAUB	26	30	26	1
PF	23	58	CSCU	26	30	26	1
PF	23	60	PPYG	26	30	26	1
PF	23	59	SSP1	26	30	26	1
PF	23	63	SSP1	26	30	26	1
PF	23	61	TNIG	26	30	26	1
PF	23	62	TNIG	26	30	26	1
SF	21	38	CAUB	26	30	26	1
SF	10	47	PPAL	26	30	26	1
SF	10	46	TNIG	26	30	26	1
DS	10	26	ASEN	26.1	30	27	1
DS	10	27	ASEN	26.1	30	27	1
DS	10	29	ASEN	26.1	30	27	1
DS	10	30	ASEN	26.1	30	27	1
DS	10	31	ASEN	26.1	30	27	1
DS	10	32	ASEN	26.1	30	27	1
DS	10	25	CAUB	26.1	30	27	1
DS	23	74	CAUB	26.1	30	27	1
DS	23	80	CAUB	26.1	30	27	1
DS	23	78	Miscelaneous	26.1	30	27	1
DS	23	80	PPYG	26.1	30	27	1
PF	22	73	TNIG	26.1	30	27	1
PF	22	74	TNIG	26.1	30	27	1
PF	22	75	TNIG	26.1	30	27	1
PF	22	76	TNIG	26.1	30	27	1
PF	22	77	TNIG	26.1	30	27	1
PF	22	78	TNIG	26.1	30	27	1
PF	22	80	TNIG	26.1	30	27	1
PF	22	81	TNIG	26.1	30	27	1
PF	22	82	TNIG	26.1	30	27	1
PF	22	84	TNIG	26.1	30	27	1
PF	22	86	TNIG	26.1	30	27	1
PF	22	88	TNIG	26.1	30	27	1
SF	20	85	CAUB	26.2	30	27	1
SF	20	86	CAUB	26.2	30	27	1
SF	20	87	CAUB	26.2	30	27	1
SF	10	38	CAUB	26.3	30	27	1
SF	21	18	CAUB	26.3	30	27	1
SF	21	85	CAUB	26.3	30	27	1
SF	21	86	CAUB	26.3	30	27	1
SF	21	87	CAUB	26.3	30	27	1
SF	20	47	PPAL	26.3	30	27	1
SF	21	17	PPAL	26.3	30	27	1
SF	21	19	PPAL	26.3	30	27	1
SF	21	20	PPAL	26.3	30	27	1
SF	21	24	PPAL	26.3	30	27	1
DS	9	89	ASEN	26.4	30	27	1
DS	9	92	ASEN	26.4	30	27	1
DS	9	96	ASEN	26.4	30	27	1
DS	9	89	CAUB	26.4	30	27	1
DS	9	90	CAUB	26.4	30	27	1
DS	9	91	CAUB	26.4	30	27	1
DS	9	93	CAUB	26.4	30	27	1
DS	9	94	CAUB	26.4	30	27	1
DS	9	95	CAUB	26.4	30	27	1
DS	22	65	CAUB	26.5	30	27	1
DS	22	66	CAUB	26.5	30	27	1
DS	22	68	CAUB	26.5	30	27	1
DS	22	69	CAUB	26.5	30	27	1
DS	22	70	CAUB	26.5	30	27	1
DS	22	72	CAUB	26.5	30	27	1
SF	20	9	CAUB	26.5	30	27	1
SF	20	10	CAUB	26.5	30	27	1
SF	20	13	CAUB	26.5	30	27	1
DS	10	42	ASEN	26.6	30	27	1
DS	10	44	ASEN	26.6	30	27	1
DS	10	46	ASEN	26.6	30	27	1
DS	10	41	CAUB	26.6	30	27	1
DS	23	53	CAUB	26.6	30	27	1
DS	23	54	CAUB	26.6	30	27	1
PF	23	14	ASEN	26.6	30	27	1
PF	22	66	CSCU	26.6	30	27	1
PF	23	9	LGRA	26.6	30	27	1
PF	23	10	LGRA	26.6	30	27	1
PF	22	68	PPYG	26.6	30	27	1
PF	22	65	TNIG	26.6	30	27	1
PF	22	70	TNIG	26.6	30	27	1
PF	22	72	TNIG	26.6	30	27	1
DS	23	57	CAUB	26.8	30	27	1
DS	23	58	CAUB	26.8	30	27	1
DS	23	61	CAUB	26.8	30	27	1
DS	23	62	CAUB	26.8	30	27	1
DS	23	60	Miscelaneous	26.8	30	27	1
DS	23	64	PPYG	26.8	30	27	1
PF	22	50	CSCU	26.8	30	27	1
PF	22	51	SSP1	26.8	30	27	1
PF	22	53	TNIG	26.8	30	27	1
PF	22	54	TNIG	26.8	30	27	1
PF	22	56	TNIG	26.8	30	27	1
DS	22	85	CAUB	26.9	30	27	1
DS	22	88	CAUB	26.9	30	27	1
DS	22	81	TNIG	26.9	30	27	1
DS	22	82	TNIG	26.9	30	27	1
DS	22	86	TNIG	26.9	30	27	1
SF	21	29	CAUB	26.9	30	27	1
SF	21	30	CAUB	26.9	30	27	1
SF	21	31	CAUB	26.9	30	27	1
SF	21	32	CAUB	26.9	30	27	1
DS	9	57	CAUB	27	30	27	1
DS	9	58	CAUB	27	30	27	1
DS	9	59	CAUB	27	30	27	1
DS	9	60	CAUB	27	30	27	1
DS	9	61	CAUB	27	30	27	1
DS	9	62	CAUB	27	30	27	1
DS	9	65	CAUB	27	30	27	1
PF	23	34	CSCU	27	30	27	1
PF	23	38	CSCU	27	30	27	1
PF	23	35	TFOR	27	30	27	1
PF	23	37	TFOR	27	30	27	1
PF	8	73	TNIG	27	30	27	1
PF	8	74	TNIG	27	30	27	1
PF	8	75	TNIG	27	30	27	1
PF	8	76	TNIG	27	30	27	1
PF	8	77	TNIG	27	30	27	1
PF	8	78	TNIG	27	30	27	1
PF	8	79	TNIG	27	30	27	1
PF	22	41	TNIG	27	30	27	1
PF	22	42	TNIG	27	30	27	1
PF	22	43	TNIG	27	30	27	1
PF	22	44	TNIG	27	30	27	1
PF	22	45	TNIG	27	30	27	1
PF	22	46	TNIG	27	30	27	1
SF	21	78	PPAL	27	30	27	1
DS	22	52	ASEN	27.1	30	28	1
DS	22	49	CAUB	27.1	30	28	1
DS	22	53	CAUB	27.1	30	28	1
DS	22	54	CAUB	27.1	30	28	1
DS	22	56	CAUB	27.1	30	28	1
PF	22	5	CAUB	27.1	30	28	1
PF	22	6	CAUB	27.1	30	28	1
PF	22	8	CAUB	27.1	30	28	1
PF	23	26	CSCU	27.1	30	28	1
PF	9	9	LGRA	27.1	30	28	1
PF	9	10	LGRA	27.1	30	28	1
PF	22	4	PPYG	27.1	30	28	1
PF	23	89	TNIG	27.1	30	28	1
PF	23	90	TNIG	27.1	30	28	1
PF	23	91	TNIG	27.1	30	28	1
PF	23	94	TNIG	27.1	30	28	1
PF	23	95	TNIG	27.1	30	28	1
PF	23	96	TNIG	27.1	30	28	1
PF	10	25	ASEN	27.2	30	28	1
PF	10	27	ASEN	27.2	30	28	1
PF	10	28	ASEN	27.2	30	28	1
PF	10	30	ASEN	27.2	30	28	1
PF	10	32	ASEN	27.2	30	28	1
PF	10	26	CAUB	27.2	30	28	1
PF	10	30	CAUB	27.2	30	28	1
PF	22	21	CAUB	27.2	30	28	1
PF	22	22	CAUB	27.2	30	28	1
PF	22	18	CSCU	27.2	30	28	1
PF	22	20	PPYG	27.2	30	28	1
PF	22	24	PPYG	27.2	30	28	1
PF	22	23	SSP1	27.2	30	28	1
DS	22	1	LGRA	27.3	30	28	1
DS	22	2	LGRA	27.3	30	28	1
DS	22	5	LGRA	27.3	30	28	1
DS	22	6	LGRA	27.3	30	28	1
DS	22	7	LGRA	27.3	30	28	1
DS	22	8	LGRA	27.3	30	28	1
PF	22	14	ASEN	27.3	30	28	1
PF	22	15	ASEN	27.3	30	28	1
PF	22	16	ASEN	27.3	30	28	1
PF	22	33	ASEN	27.3	30	28	1
PF	22	16	CAUB	27.3	30	28	1
PF	22	34	CSCU	27.3	30	28	1
PF	22	38	CSCU	27.3	30	28	1
PF	22	9	LGRA	27.3	30	28	1
PF	22	10	LGRA	27.3	30	28	1
PF	22	12	PPYG	27.3	30	28	1
PF	22	11	SSP1	27.3	30	28	1
PF	22	35	TFOR	27.3	30	28	1
PF	22	37	TFOR	27.3	30	28	1
PF	22	38	TNIG	27.3	30	28	1
PF	22	89	TNIG	27.3	30	28	1
PF	22	90	TNIG	27.3	30	28	1
PF	22	92	TNIG	27.3	30	28	1
PF	22	93	TNIG	27.3	30	28	1
PF	22	94	TNIG	27.3	30	28	1
PF	22	96	TNIG	27.3	30	28	1
SF	20	18	CAUB	27.3	30	28	1
SF	20	17	PPAL	27.3	30	28	1
SF	20	24	PPAL	27.3	30	28	1
SF	11	5	TNIG	27.3	30	28	1
SF	11	6	TNIG	27.3	30	28	1
SF	11	8	TNIG	27.3	30	28	1
DS	22	73	CAUB	27.4	30	28	1
DS	22	74	CAUB	27.4	30	28	1
DS	22	80	CAUB	27.4	30	28	1
DS	22	78	Miscelaneous	27.4	30	28	1
DS	22	80	PPYG	27.4	30	28	1
PF	11	1	ASEN	27.4	30	28	1
PF	11	3	ASEN	27.4	30	28	1
PF	11	4	ASEN	27.4	30	28	1
PF	11	5	ASEN	27.4	30	28	1
PF	11	7	ASEN	27.4	30	28	1
PF	11	8	ASEN	27.4	30	28	1
PF	11	2	CAUB	27.4	30	28	1
PF	11	5	CAUB	27.4	30	28	1
PF	11	6	CAUB	27.4	30	28	1
PF	11	7	CAUB	27.4	30	28	1
PF	11	8	CAUB	27.4	30	28	1
PF	22	29	CAUB	27.4	30	28	1
PF	22	25	CSCU	27.4	30	28	1
PF	22	26	CSCU	27.4	30	28	1
PF	22	58	CSCU	27.4	30	28	1
PF	22	60	PPYG	27.4	30	28	1
PF	22	59	SSP1	27.4	30	28	1
PF	22	62	TNIG	27.4	30	28	1
PF	22	64	TNIG	27.4	30	28	1
SF	20	59	PPAL	27.4	30	28	1
PF	10	11	ASEN	27.5	30	28	1
PF	10	13	ASEN	27.5	30	28	1
PF	10	14	ASEN	27.5	30	28	1
PF	10	15	ASEN	27.5	30	28	1
PF	10	16	ASEN	27.5	30	28	1
PF	10	13	CAUB	27.5	30	28	1
PF	10	9	LGRA	27.5	30	28	1
PF	10	10	LGRA	27.5	30	28	1
SF	11	9	CAUB	27.6	30	28	1
SF	11	10	CAUB	27.6	30	28	1
PF	9	65	ASEN	27.7	30	28	1
PF	9	68	ASEN	27.7	30	28	1
PF	9	65	CSCU	27.7	30	28	1
PF	9	65	CSCU	27.7	30	28	1
PF	9	66	CSCU	27.7	30	28	1
PF	9	68	PPYG	27.7	30	28	1
PF	9	65	TNIG	27.7	30	28	1
PF	9	65	TNIG	27.7	30	28	1
PF	9	69	TNIG	27.7	30	28	1
PF	9	70	TNIG	27.7	30	28	1
PF	9	72	TNIG	27.7	30	28	1
PF	9	81	TNIG	27.7	30	28	1
PF	9	82	TNIG	27.7	30	28	1
PF	9	84	TNIG	27.7	30	28	1
PF	9	85	TNIG	27.7	30	28	1
PF	9	86	TNIG	27.7	30	28	1
PF	9	87	TNIG	27.7	30	28	1
PF	9	88	TNIG	27.7	30	28	1
PF	9	71	TSP2	27.7	30	28	1
DS	22	89	CAUB	27.8	30	28	1
DS	22	90	CAUB	27.8	30	28	1
DS	22	93	CAUB	27.8	30	28	1
DS	22	94	CAUB	27.8	30	28	1
DS	22	95	CAUB	27.8	30	28	1
SF	11	29	CAUB	27.8	30	28	1
SF	11	30	CAUB	27.8	30	28	1
SF	11	32	CAUB	27.8	30	28	1
SF	11	29	PPAL	27.8	30	28	1
SF	20	91	PPAL	27.9	30	28	1
SF	20	94	PPAL	27.9	30	28	1
SF	10	55	CAUB	28	30	28	1
SF	10	49	PPAL	28	30	28	1
SF	21	5	TNIG	28	30	28	1
SF	21	6	TNIG	28	30	28	1
SF	21	8	TNIG	28	30	28	1
DS	22	57	CAUB	28.1	30	29	1
DS	22	58	CAUB	28.1	30	29	1
DS	22	61	CAUB	28.1	30	29	1
DS	22	62	CAUB	28.1	30	29	1
DS	22	60	PPYG	28.1	30	29	1
DS	22	63	PPYG	28.1	30	29	1
DS	22	64	PPYG	28.1	30	29	1
SF	20	74	PPYG	28.1	30	29	1
SF	20	75	PPYG	28.1	30	29	1
SF	20	78	PPYG	28.1	30	29	1
DS	21	17	CAUB	28.2	30	29	1
DS	21	18	CAUB	28.2	30	29	1
DS	21	21	LGRA	28.2	30	29	1
DS	21	22	LGRA	28.2	30	29	1
DS	21	23	LGRA	28.2	30	29	1
DS	21	24	LGRA	28.2	30	29	1
DS	21	17	TSP1	28.2	30	29	1
DS	21	34	ASEN	28.3	30	29	1
DS	21	36	ASEN	28.3	30	29	1
DS	21	40	ASEN	28.3	30	29	1
DS	21	33	CAUB	28.3	30	29	1
DS	21	36	CAUB	28.3	30	29	1
DS	21	37	CAUB	28.3	30	29	1
DS	21	38	CAUB	28.3	30	29	1
DS	21	40	CAUB	28.3	30	29	1
DS	10	10	LGRA	28.3	30	29	1
SF	11	38	CAUB	28.3	30	29	1
SF	10	57	PPAL	28.3	30	29	1
SF	10	59	PPAL	28.3	30	29	1
SF	10	62	PPAL	28.3	30	29	1
SF	20	56	CAUB	28.4	30	29	1
SF	20	52	Miscelaneous	28.4	30	29	1
DS	21	28	ASEN	28.5	30	29	1
DS	21	32	ASEN	28.5	30	29	1
DS	21	25	CAUB	28.5	30	29	1
DS	21	26	CAUB	28.5	30	29	1
PF	10	61	ASEN	28.6	30	29	1
PF	10	57	CSCU	28.6	30	29	1
PF	10	58	CSCU	28.6	30	29	1
PF	10	59	CSCU	28.6	30	29	1
PF	10	61	TNIG	28.6	30	29	1
PF	10	62	TNIG	28.6	30	29	1
PF	10	63	TNIG	28.6	30	29	1
PF	10	64	TNIG	28.6	30	29	1
SF	11	46	CAUB	28.6	30	29	1
SF	11	47	PPAL	28.6	30	29	1
PF	21	81	TNIG	28.7	30	29	1
PF	21	82	TNIG	28.7	30	29	1
PF	21	84	TNIG	28.7	30	29	1
PF	21	85	TNIG	28.7	30	29	1
PF	21	86	TNIG	28.7	30	29	1
PF	21	87	TNIG	28.7	30	29	1
PF	21	88	TNIG	28.7	30	29	1
SF	10	89	PPAL	28.7	30	29	1
SF	10	90	PPAL	28.7	30	29	1
DS	10	65	ASEN	28.8	30	29	1
DS	10	67	ASEN	28.8	30	29	1
DS	10	68	ASEN	28.8	30	29	1
DS	10	72	ASEN	28.8	30	29	1
DS	10	65	CAUB	28.8	30	29	1
DS	10	66	CAUB	28.8	30	29	1
DS	10	69	CAUB	28.8	30	29	1
DS	10	70	CAUB	28.8	30	29	1
DS	10	71	CAUB	28.8	30	29	1
SF	11	87	CAUB	28.8	30	29	1
SF	11	85	PPAL	28.8	30	29	1
SF	11	85	TNIG	28.8	30	29	1
DS	10	50	ASEN	29	30	29	1
DS	10	52	ASEN	29	30	29	1
DS	10	54	ASEN	29	30	29	1
DS	10	56	ASEN	29	30	29	1
DS	10	49	CAUB	29	30	29	1
DS	10	53	CAUB	29	30	29	1
DS	10	56	CAUB	29	30	29	1
PF	11	11	ASEN	29.1	30	30	1
PF	11	12	ASEN	29.1	30	30	1
PF	11	13	ASEN	29.1	30	30	1
PF	11	14	ASEN	29.1	30	30	1
PF	11	15	ASEN	29.1	30	30	1
PF	11	13	CAUB	29.1	30	30	1
PF	11	16	CAUB	29.1	30	30	1
PF	21	65	CSCU	29.1	30	30	1
PF	21	66	CSCU	29.1	30	30	1
PF	11	9	LGRA	29.1	30	30	1
PF	11	10	LGRA	29.1	30	30	1
PF	21	68	PPYG	29.1	30	30	1
PF	21	67	SSP1	29.1	30	30	1
PF	9	89	TNIG	29.1	30	30	1
PF	9	90	TNIG	29.1	30	30	1
PF	9	91	TNIG	29.1	30	30	1
PF	9	92	TNIG	29.1	30	30	1
PF	9	93	TNIG	29.1	30	30	1
PF	9	94	TNIG	29.1	30	30	1
PF	9	95	TNIG	29.1	30	30	1
PF	9	96	TNIG	29.1	30	30	1
PF	21	65	TNIG	29.1	30	30	1
PF	21	69	TNIG	29.1	30	30	1
PF	21	70	TNIG	29.1	30	30	1
PF	21	71	TNIG	29.1	30	30	1
PF	21	72	TNIG	29.1	30	30	1
PF	9	96	TSP2	29.1	30	30	1
SF	20	38	CAUB	29.1	30	30	1
PF	21	73	TNIG	29.2	30	30	1
PF	21	74	TNIG	29.2	30	30	1
PF	21	76	TNIG	29.2	30	30	1
PF	21	77	TNIG	29.2	30	30	1
PF	21	78	TNIG	29.2	30	30	1
PF	21	79	TNIG	29.2	30	30	1
PF	21	80	TNIG	29.2	30	30	1
SF	10	86	PPAL	29.2	30	30	1
SF	11	17	PPAL	29.2	30	30	1
SF	11	18	PPAL	29.2	30	30	1
SF	11	19	PPAL	29.2	30	30	1
PF	21	89	TNIG	29.3	30	30	1
PF	21	90	TNIG	29.3	30	30	1
PF	21	92	TNIG	29.3	30	30	1
PF	21	94	TNIG	29.3	30	30	1
PF	21	96	TNIG	29.3	30	30	1
PF	10	66	CSCU	29.5	30	30	1
PF	10	67	CSCU	29.5	30	30	1
PF	10	69	TNIG	29.5	30	30	1
PF	10	70	TNIG	29.5	30	30	1
PF	10	72	TNIG	29.5	30	30	1
PF	10	71	TSP2	29.5	30	30	1
PF	12	2	ASEN	29.6	30	30	1
PF	12	4	ASEN	29.6	30	30	1
PF	12	5	ASEN	29.6	30	30	1
PF	12	7	ASEN	29.6	30	30	1
PF	12	8	ASEN	29.6	30	30	1
PF	12	2	CAUB	29.6	30	30	1
PF	12	5	CAUB	29.6	30	30	1
PF	12	6	CAUB	29.6	30	30	1
PF	12	7	CAUB	29.6	30	30	1
PF	12	8	CAUB	29.6	30	30	1
PF	21	50	CSCU	29.6	30	30	1
PF	21	52	PPYG	29.6	30	30	1
PF	21	51	SSP1	29.6	30	30	1
PF	21	53	TNIG	29.6	30	30	1
PF	21	54	TNIG	29.6	30	30	1
PF	21	55	TNIG	29.6	30	30	1
PF	21	56	TNIG	29.6	30	30	1
DS	21	41	CAUB	29.8	30	30	1
DS	21	44	CAUB	29.8	30	30	1
DS	21	45	PPYG	29.8	30	30	1
DS	21	42	TNIG	29.8	30	30	1
DS	21	43	TNIG	29.8	30	30	1
DS	21	45	TSP1	29.8	30	30	1
PF	21	58	ASEN	29.8	30	30	1
PF	21	60	PPYG	29.8	30	30	1
PF	21	61	TNIG	29.8	30	30	1
PF	21	62	TNIG	29.8	30	30	1
PF	21	64	TNIG	29.8	30	30	1
SF	11	56	CAUB	29.8	30	30	1
SF	11	60	CAUB	29.8	30	30	1
SF	11	62	PPAL	29.8	30	30	1
SF	20	5	TNIG	29.8	30	30	1
SF	20	6	TNIG	29.8	30	30	1
SF	20	8	TNIG	29.8	30	30	1
DS	21	65	CAUB	30.2	35	31	1
DS	21	66	CAUB	30.2	35	31	1
DS	21	68	CAUB	30.2	35	31	1
DS	21	69	CAUB	30.2	35	31	1
DS	21	70	CAUB	30.2	35	31	1
DS	21	72	CAUB	30.2	35	31	1
SF	12	5	TNIG	30.3	35	31	1
SF	12	6	TNIG	30.3	35	31	1
SF	12	8	TNIG	30.3	35	31	1
DS	10	34	ASEN	30.4	35	31	1
DS	10	38	ASEN	30.4	35	31	1
DS	10	40	ASEN	30.4	35	31	1
DS	10	33	CAUB	30.4	35	31	1
DS	10	36	CAUB	30.4	35	31	1
DS	10	37	CAUB	30.4	35	31	1
DS	10	38	CAUB	30.4	35	31	1
PF	20	87	SSP1	30.4	35	31	1
PF	20	81	TNIG	30.4	35	31	1
PF	20	82	TNIG	30.4	35	31	1
PF	20	83	TNIG	30.4	35	31	1
PF	20	84	TNIG	30.4	35	31	1
PF	20	85	TNIG	30.4	35	31	1
PF	20	86	TNIG	30.4	35	31	1
PF	20	88	TNIG	30.4	35	31	1
DS	21	16	ASEN	30.5	35	31	1
DS	21	10	LGRA	30.5	35	31	1
DS	21	12	PPYG	30.5	35	31	1
PF	21	41	TNIG	30.5	35	31	1
PF	21	42	TNIG	30.5	35	31	1
PF	21	43	TNIG	30.5	35	31	1
PF	21	44	TNIG	30.5	35	31	1
PF	21	45	TNIG	30.5	35	31	1
PF	21	46	TNIG	30.5	35	31	1
PF	21	33	ASEN	30.6	35	31	1
PF	21	34	CSCU	30.6	35	31	1
PF	21	38	CSCU	30.6	35	31	1
PF	21	36	PPYG	30.6	35	31	1
PF	21	35	TFOR	30.6	35	31	1
PF	21	37	TFOR	30.6	35	31	1
SF	20	29	CAUB	30.6	35	31	1
SF	20	31	CAUB	30.6	35	31	1
SF	20	32	CAUB	30.6	35	31	1
DS	21	76	ASEN	30.7	35	31	1
DS	21	73	CAUB	30.7	35	31	1
DS	21	74	CAUB	30.7	35	31	1
DS	21	75	CAUB	30.7	35	31	1
DS	21	77	CAUB	30.7	35	31	1
DS	21	78	CAUB	30.7	35	31	1
DS	21	80	CAUB	30.7	35	31	1
DS	21	76	TSP1	30.7	35	31	1
DS	10	84	ASEN	30.8	35	31	1
DS	21	60	ASEN	30.8	35	31	1
DS	10	85	CAUB	30.8	35	31	1
DS	10	88	CAUB	30.8	35	31	1
DS	21	57	CAUB	30.8	35	31	1
DS	21	58	CAUB	30.8	35	31	1
DS	21	61	CAUB	30.8	35	31	1
DS	21	62	CAUB	30.8	35	31	1
DS	21	64	CAUB	30.8	35	31	1
DS	21	64	PPYG	30.8	35	31	1
DS	10	81	TNIG	30.8	35	31	1
DS	10	82	TNIG	30.8	35	31	1
DS	10	83	TNIG	30.8	35	31	1
DS	10	86	TNIG	30.8	35	31	1
SF	12	9	CAUB	30.8	35	31	1
SF	12	10	CAUB	30.8	35	31	1
DS	21	92	ASEN	30.9	35	31	1
DS	21	96	ASEN	30.9	35	31	1
DS	21	89	CAUB	30.9	35	31	1
DS	21	90	CAUB	30.9	35	31	1
DS	21	93	CAUB	30.9	35	31	1
DS	21	94	CAUB	30.9	35	31	1
PF	11	62	ASEN	30.9	35	31	1
PF	11	63	ASEN	30.9	35	31	1
PF	11	57	CSCU	30.9	35	31	1
PF	11	58	CSCU	30.9	35	31	1
PF	11	59	CSCU	30.9	35	31	1
PF	11	62	TNIG	30.9	35	31	1
PF	20	73	TNIG	30.9	35	31	1
PF	20	74	TNIG	30.9	35	31	1
PF	20	75	TNIG	30.9	35	31	1
PF	20	76	TNIG	30.9	35	31	1
PF	20	77	TNIG	30.9	35	31	1
PF	20	78	TNIG	30.9	35	31	1
PF	20	80	TNIG	30.9	35	31	1
PF	11	59	TSP2	30.9	35	31	1
DS	11	8	CTAR	31.1	35	32	1
DS	11	1	LGRA	31.1	35	32	1
DS	11	2	LGRA	31.1	35	32	1
DS	11	5	LGRA	31.1	35	32	1
DS	11	6	LGRA	31.1	35	32	1
DS	11	8	LGRA	31.1	35	32	1
PF	10	89	TNIG	31.1	35	32	1
PF	10	90	TNIG	31.1	35	32	1
PF	10	92	TNIG	31.1	35	32	1
PF	10	93	TNIG	31.1	35	32	1
PF	10	94	TNIG	31.1	35	32	1
PF	10	96	TNIG	31.1	35	32	1
SF	12	29	CAUB	31.2	35	32	1
SF	12	30	CAUB	31.2	35	32	1
SF	12	31	CAUB	31.2	35	32	1
SF	12	32	CAUB	31.2	35	32	1
SF	12	29	PPAL	31.2	35	32	1
DS	21	84	ASEN	31.3	35	32	1
DS	21	85	CAUB	31.3	35	32	1
DS	21	88	CAUB	31.3	35	32	1
DS	21	80	PPYG	31.3	35	32	1
DS	21	81	TNIG	31.3	35	32	1
DS	21	82	TNIG	31.3	35	32	1
DS	21	86	TNIG	31.3	35	32	1
DS	21	1	LGRA	31.4	35	32	1
DS	21	2	LGRA	31.4	35	32	1
DS	21	5	LGRA	31.4	35	32	1
DS	21	6	LGRA	31.4	35	32	1
DS	21	8	LGRA	31.4	35	32	1
DS	21	4	Miscelaneous	31.4	35	32	1
PF	20	65	CSCU	31.4	35	32	1
PF	20	66	CSCU	31.4	35	32	1
PF	20	68	PPYG	31.4	35	32	1
PF	19	81	TNIG	31.4	35	32	1
PF	19	82	TNIG	31.4	35	32	1
PF	19	84	TNIG	31.4	35	32	1
PF	19	85	TNIG	31.4	35	32	1
PF	19	86	TNIG	31.4	35	32	1
PF	19	88	TNIG	31.4	35	32	1
PF	20	65	TNIG	31.4	35	32	1
PF	20	70	TNIG	31.4	35	32	1
PF	20	72	TNIG	31.4	35	32	1
PF	20	89	TNIG	31.4	35	32	1
PF	20	90	TNIG	31.4	35	32	1
PF	20	92	TNIG	31.4	35	32	1
PF	20	93	TNIG	31.4	35	32	1
PF	20	94	TNIG	31.4	35	32	1
PF	20	96	TNIG	31.4	35	32	1
DS	21	50	ASEN	31.6	35	32	1
DS	21	52	ASEN	31.6	35	32	1
DS	21	49	CAUB	31.6	35	32	1
DS	21	53	CAUB	31.6	35	32	1
DS	21	54	CAUB	31.6	35	32	1
DS	21	56	CAUB	31.6	35	32	1
DS	21	53	PPYG	31.6	35	32	1
PF	11	71	ASEN	31.6	35	32	1
PF	11	72	ASEN	31.6	35	32	1
PF	21	28	ASEN	31.6	35	32	1
PF	11	66	CSCU	31.6	35	32	1
PF	21	25	CSCU	31.6	35	32	1
PF	21	26	CSCU	31.6	35	32	1
PF	21	28	PPYG	31.6	35	32	1
PF	21	32	PPYG	31.6	35	32	1
PF	11	70	TNIG	31.6	35	32	1
PF	19	73	TNIG	31.6	35	32	1
PF	19	74	TNIG	31.6	35	32	1
PF	19	75	TNIG	31.6	35	32	1
PF	19	76	TNIG	31.6	35	32	1
PF	19	77	TNIG	31.6	35	32	1
PF	19	78	TNIG	31.6	35	32	1
PF	19	79	TNIG	31.6	35	32	1
PF	19	80	TNIG	31.6	35	32	1
PF	11	68	TSP2	31.6	35	32	1
PF	21	22	ASEN	31.7	35	32	1
PF	21	24	ASEN	31.7	35	32	1
PF	21	23	CAUB	31.7	35	32	1
PF	21	17	CSCU	31.7	35	32	1
PF	21	18	CSCU	31.7	35	32	1
PF	21	20	PPYG	31.7	35	32	1
PF	21	24	PPYG	31.7	35	32	1
PF	21	21	SSP1	31.7	35	32	1
PF	21	23	SSP1	31.7	35	32	1
PF	20	50	CSCU	31.9	35	32	1
PF	20	52	PPYG	31.9	35	32	1
PF	20	51	SSP1	31.9	35	32	1
PF	20	53	TNIG	31.9	35	32	1
PF	20	54	TNIG	31.9	35	32	1
PF	20	56	TNIG	31.9	35	32	1
PF	12	11	ASEN	32	35	32	1
PF	12	12	ASEN	32	35	32	1
PF	12	16	CAUB	32	35	32	1
PF	12	14	CFLO	32	35	32	1
PF	12	9	LGRA	32	35	32	1
PF	12	10	LGRA	32	35	32	1
PF	19	52	ASEN	32.1	35	33	1
PF	19	50	CSCU	32.1	35	33	1
PF	19	52	PPYG	32.1	35	33	1
PF	19	51	SSP1	32.1	35	33	1
PF	19	49	TNIG	32.1	35	33	1
PF	19	51	TNIG	32.1	35	33	1
PF	19	53	TNIG	32.1	35	33	1
PF	19	54	TNIG	32.1	35	33	1
PF	19	55	TNIG	32.1	35	33	1
PF	19	56	TNIG	32.1	35	33	1
PF	9	51	ASEN	32.2	35	33	1
PF	9	52	ASEN	32.2	35	33	1
PF	9	53	ASEN	32.2	35	33	1
PF	19	70	ASEN	32.2	35	33	1
PF	21	2	ASEN	32.2	35	33	1
PF	21	7	ASEN	32.2	35	33	1
PF	21	8	ASEN	32.2	35	33	1
PF	21	5	CAUB	32.2	35	33	1
PF	21	6	CAUB	32.2	35	33	1
PF	21	8	CAUB	32.2	35	33	1
PF	9	49	CSCU	32.2	35	33	1
PF	9	50	CSCU	32.2	35	33	1
PF	9	52	CSCU	32.2	35	33	1
PF	9	56	CSCU	32.2	35	33	1
PF	19	65	CSCU	32.2	35	33	1
PF	19	66	CSCU	32.2	35	33	1
PF	19	68	PPYG	32.2	35	33	1
PF	21	2	PPYG	32.2	35	33	1
PF	21	4	PPYG	32.2	35	33	1
PF	9	49	TNIG	32.2	35	33	1
PF	9	54	TNIG	32.2	35	33	1
PF	19	67	TNIG	32.2	35	33	1
PF	19	72	TNIG	32.2	35	33	1
PF	9	56	TSP2	32.2	35	33	1
DS	20	26	ASEN	32.3	35	33	1
DS	20	27	ASEN	32.3	35	33	1
DS	20	28	ASEN	32.3	35	33	1
DS	20	30	ASEN	32.3	35	33	1
DS	20	32	ASEN	32.3	35	33	1
DS	20	25	CAUB	32.3	35	33	1
DS	20	26	CAUB	32.3	35	33	1
PF	9	16	ASEN	32.4	35	33	1
PF	21	13	ASEN	32.4	35	33	1
PF	21	14	ASEN	32.4	35	33	1
PF	21	15	ASEN	32.4	35	33	1
PF	21	16	ASEN	32.4	35	33	1
PF	9	13	CAUB	32.4	35	33	1
PF	9	15	CAUB	32.4	35	33	1
PF	21	16	CAUB	32.4	35	33	1
PF	9	18	CSCU	32.4	35	33	1
PF	21	9	LGRA	32.4	35	33	1
PF	21	10	LGRA	32.4	35	33	1
PF	21	12	PPYG	32.4	35	33	1
SF	12	17	PPAL	32.4	35	33	1
SF	12	18	PPAL	32.4	35	33	1
SF	12	19	PPAL	32.4	35	33	1
DS	10	76	ASEN	32.5	35	33	1
DS	10	77	ASEN	32.5	35	33	1
DS	10	79	ASEN	32.5	35	33	1
DS	10	73	CAUB	32.5	35	33	1
DS	10	74	CAUB	32.5	35	33	1
DS	10	75	CAUB	32.5	35	33	1
DS	10	77	CAUB	32.5	35	33	1
DS	10	78	CAUB	32.5	35	33	1
DS	10	80	CAUB	32.5	35	33	1
DS	10	79	TNIG	32.5	35	33	1
PF	10	49	ASEN	32.6	35	33	1
PF	10	51	ASEN	32.6	35	33	1
PF	10	52	ASEN	32.6	35	33	1
PF	10	53	ASEN	32.6	35	33	1
PF	10	50	CSCU	32.6	35	33	1
PF	10	56	CSCU	32.6	35	33	1
PF	20	48	PPYG	32.6	35	33	1
PF	9	73	TNIG	32.6	35	33	1
PF	9	74	TNIG	32.6	35	33	1
PF	9	77	TNIG	32.6	35	33	1
PF	9	78	TNIG	32.6	35	33	1
PF	9	79	TNIG	32.6	35	33	1
PF	9	80	TNIG	32.6	35	33	1
PF	10	49	TNIG	32.6	35	33	1
PF	10	54	TNIG	32.6	35	33	1
PF	20	41	TNIG	32.6	35	33	1
PF	20	42	TNIG	32.6	35	33	1
PF	20	44	TNIG	32.6	35	33	1
PF	20	45	TNIG	32.6	35	33	1
PF	20	46	TNIG	32.6	35	33	1
PF	10	56	TSP2	32.6	35	33	1
DS	10	17	CAUB	32.7	35	33	1
DS	10	21	LGRA	32.7	35	33	1
DS	10	22	LGRA	32.7	35	33	1
DS	10	23	LGRA	32.7	35	33	1
DS	10	24	LGRA	32.7	35	33	1
PF	18	73	TNIG	32.7	35	33	1
PF	18	74	TNIG	32.7	35	33	1
PF	18	75	TNIG	32.7	35	33	1
PF	18	76	TNIG	32.7	35	33	1
PF	18	77	TNIG	32.7	35	33	1
PF	18	78	TNIG	32.7	35	33	1
PF	18	80	TNIG	32.7	35	33	1
SF	11	55	CAUB	32.9	35	33	1
DS	20	34	ASEN	33	35	33	1
DS	20	36	ASEN	33	35	33	1
DS	20	38	ASEN	33	35	33	1
DS	20	40	ASEN	33	35	33	1
DS	20	40	ASEN	33	35	33	1
DS	20	33	CAUB	33	35	33	1
DS	20	36	CAUB	33	35	33	1
DS	20	37	CAUB	33	35	33	1
DS	20	38	CAUB	33	35	33	1
DS	20	40	CAUB	33	35	33	1
DS	20	40	Miscelaneous	33	35	33	1
PF	20	58	ASEN	33	35	33	1
PF	20	60	PPYG	33	35	33	1
PF	20	64	PPYG	33	35	33	1
PF	20	58	SSP1	33	35	33	1
PF	20	61	TNIG	33	35	33	1
PF	20	62	TNIG	33	35	33	1
SF	19	38	CAUB	33	35	33	1
DS	20	17	CAUB	33.1	35	34	1
DS	20	18	CAUB	33.1	35	34	1
DS	20	21	LGRA	33.1	35	34	1
DS	20	22	LGRA	33.1	35	34	1
DS	20	23	LGRA	33.1	35	34	1
DS	20	24	LGRA	33.1	35	34	1
PF	18	49	ASEN	33.1	35	34	1
PF	18	52	ASEN	33.1	35	34	1
PF	18	53	ASEN	33.1	35	34	1
PF	18	49	CSCU	33.1	35	34	1
PF	18	50	CSCU	33.1	35	34	1
PF	18	52	PPYG	33.1	35	34	1
PF	10	73	TNIG	33.1	35	34	1
PF	10	74	TNIG	33.1	35	34	1
PF	10	75	TNIG	33.1	35	34	1
PF	10	76	TNIG	33.1	35	34	1
PF	10	77	TNIG	33.1	35	34	1
PF	10	78	TNIG	33.1	35	34	1
PF	10	80	TNIG	33.1	35	34	1
PF	19	89	TNIG	33.1	35	34	1
PF	19	90	TNIG	33.1	35	34	1
PF	19	92	TNIG	33.1	35	34	1
PF	19	93	TNIG	33.1	35	34	1
PF	19	94	TNIG	33.1	35	34	1
PF	19	95	TNIG	33.1	35	34	1
PF	19	96	TNIG	33.1	35	34	1
SF	12	38	CAUB	33.1	35	34	1
PF	18	81	TNIG	33.2	35	34	1
PF	18	82	TNIG	33.2	35	34	1
PF	18	84	TNIG	33.2	35	34	1
PF	18	85	TNIG	33.2	35	34	1
PF	18	86	TNIG	33.2	35	34	1
PF	18	88	TNIG	33.2	35	34	1
SF	12	46	CAUB	33.3	35	34	1
PF	12	66	ASEN	33.5	35	34	1
PF	12	69	ASEN	33.5	35	34	1
PF	12	70	ASEN	33.5	35	34	1
PF	13	5	CAUB	33.5	35	34	1
PF	13	6	CAUB	33.5	35	34	1
PF	13	7	CAUB	33.5	35	34	1
PF	13	8	CAUB	33.5	35	34	1
PF	12	65	CSCU	33.5	35	34	1
PF	12	66	CSCU	33.5	35	34	1
PF	12	68	PPYG	33.5	35	34	1
PF	12	65	TSP2	33.5	35	34	1
PF	18	65	ASEN	33.6	35	34	1
PF	18	66	ASEN	33.6	35	34	1
PF	18	69	ASEN	33.6	35	34	1
PF	18	70	ASEN	33.6	35	34	1
PF	18	72	ASEN	33.6	35	34	1
PF	18	65	CSCU	33.6	35	34	1
PF	18	68	PPYG	33.6	35	34	1
PF	18	70	PPYG	33.6	35	34	1
PF	11	33	ASEN	33.7	35	34	1
PF	11	34	ASEN	33.7	35	34	1
PF	11	39	ASEN	33.7	35	34	1
PF	11	40	ASEN	33.7	35	34	1
PF	11	34	CSCU	33.7	35	34	1
PF	11	38	CSCU	33.7	35	34	1
PF	11	37	TFOR	33.7	35	34	1
SF	19	18	CAUB	33.7	35	34	1
PF	11	20	ASEN	33.9	35	34	1
PF	11	18	CSCU	33.9	35	34	1
PF	17	81	TNIG	33.9	35	34	1
PF	17	82	TNIG	33.9	35	34	1
PF	17	84	TNIG	33.9	35	34	1
PF	17	85	TNIG	33.9	35	34	1
PF	17	86	TNIG	33.9	35	34	1
PF	20	12	ASEN	34	35	34	1
PF	20	13	ASEN	34	35	34	1
PF	20	14	ASEN	34	35	34	1
PF	20	15	ASEN	34	35	34	1
PF	20	16	ASEN	34	35	34	1
PF	20	16	CAUB	34	35	34	1
PF	19	48	PPYG	34	35	34	1
PF	19	41	TNIG	34	35	34	1
PF	19	42	TNIG	34	35	34	1
PF	19	43	TNIG	34	35	34	1
PF	19	44	TNIG	34	35	34	1
PF	19	45	TNIG	34	35	34	1
PF	19	46	TNIG	34	35	34	1
PF	19	47	TNIG	34	35	34	1
DS	11	25	ASEN	34.1	35	35	1
DS	11	26	ASEN	34.1	35	35	1
DS	11	27	ASEN	34.1	35	35	1
DS	11	28	ASEN	34.1	35	35	1
DS	11	29	ASEN	34.1	35	35	1
DS	11	30	ASEN	34.1	35	35	1
DS	11	32	ASEN	34.1	35	35	1
DS	11	25	CAUB	34.1	35	35	1
DS	11	26	CAUB	34.1	35	35	1
DS	11	30	CAUB	34.1	35	35	1
PF	12	49	ASEN	34.2	35	35	1
PF	12	51	ASEN	34.2	35	35	1
PF	12	52	ASEN	34.2	35	35	1
PF	12	53	ASEN	34.2	35	35	1
PF	12	50	CSCU	34.2	35	35	1
PF	12	52	PPYG	34.2	35	35	1
PF	12	54	TNIG	34.2	35	35	1
PF	16	81	TNIG	34.2	35	35	1
PF	16	82	TNIG	34.2	35	35	1
PF	16	84	TNIG	34.2	35	35	1
PF	16	86	TNIG	34.2	35	35	1
PF	18	89	TNIG	34.2	35	35	1
PF	18	90	TNIG	34.2	35	35	1
PF	18	92	TNIG	34.2	35	35	1
PF	18	93	TNIG	34.2	35	35	1
PF	18	94	TNIG	34.2	35	35	1
PF	18	95	TNIG	34.2	35	35	1
PF	18	96	TNIG	34.2	35	35	1
DS	20	9	ASEN	34.4	35	35	1
DS	20	10	ASEN	34.4	35	35	1
DS	20	13	ASEN	34.4	35	35	1
DS	20	14	ASEN	34.4	35	35	1
DS	20	16	ASEN	34.4	35	35	1
DS	20	10	LGRA	34.4	35	35	1
DS	20	12	PPYG	34.4	35	35	1
PF	20	33	ASEN	34.4	35	35	1
PF	20	36	ASEN	34.4	35	35	1
PF	20	38	ASEN	34.4	35	35	1
PF	20	40	ASEN	34.4	35	35	1
PF	20	34	CSCU	34.4	35	35	1
PF	20	35	TFOR	34.4	35	35	1
PF	20	37	TFOR	34.4	35	35	1
PF	19	58	ASEN	34.6	35	35	1
PF	19	64	PPYG	34.6	35	35	1
PF	19	59	SSP1	34.6	35	35	1
PF	19	61	TNIG	34.6	35	35	1
PF	19	62	TNIG	34.6	35	35	1
SF	13	9	CAUB	34.6	35	35	1
PF	12	37	ASEN	35.1	40	36	1
PF	12	39	ASEN	35.1	40	36	1
PF	12	40	ASEN	35.1	40	36	1
PF	17	50	ASEN	35.1	40	36	1
PF	17	52	ASEN	35.1	40	36	1
PF	17	53	ASEN	35.1	40	36	1
PF	17	54	ASEN	35.1	40	36	1
PF	12	22	CAUB	35.1	40	36	1
PF	12	18	CSCU	35.1	40	36	1
PF	12	34	CSCU	35.1	40	36	1
PF	12	38	CSCU	35.1	40	36	1
PF	17	50	CSCU	35.1	40	36	1
PF	17	52	PPYG	35.1	40	36	1
PF	17	56	PPYG	35.1	40	36	1
PF	13	65	SSP1	35.1	40	36	1
PF	17	49	SSP1	35.1	40	36	1
PF	12	35	TFOR	35.1	40	36	1
PF	12	37	TFOR	35.1	40	36	1
PF	12	58	ASEN	35.3	40	36	1
PF	12	63	ASEN	35.3	40	36	1
PF	12	59	CSCU	35.3	40	36	1
PF	12	64	PPYG	35.3	40	36	1
PF	12	60	TSP2	35.3	40	36	1
DS	20	42	ASEN	35.4	40	36	1
DS	20	44	ASEN	35.4	40	36	1
DS	20	41	CAUB	35.4	40	36	1
DS	20	45	PPYG	35.4	40	36	1
DS	20	47	PPYG	35.4	40	36	1
DS	20	48	PPYG	35.4	40	36	1
DS	20	44	TNIG	35.4	40	36	1
DS	20	45	TSP1	35.4	40	36	1
PF	16	52	ASEN	35.4	40	36	1
PF	16	53	ASEN	35.4	40	36	1
PF	16	65	ASEN	35.4	40	36	1
PF	16	66	ASEN	35.4	40	36	1
PF	16	68	ASEN	35.4	40	36	1
PF	19	25	ASEN	35.4	40	36	1
PF	19	28	ASEN	35.4	40	36	1
PF	19	29	ASEN	35.4	40	36	1
PF	16	50	CSCU	35.4	40	36	1
PF	19	25	CSCU	35.4	40	36	1
PF	19	26	CSCU	35.4	40	36	1
PF	16	52	PPYG	35.4	40	36	1
PF	19	28	PPYG	35.4	40	36	1
PF	19	32	PPYG	35.4	40	36	1
DS	10	59	ASEN	35.5	40	36	1
DS	10	60	ASEN	35.5	40	36	1
DS	10	57	CAUB	35.5	40	36	1
DS	10	58	CAUB	35.5	40	36	1
DS	10	60	CAUB	35.5	40	36	1
DS	10	61	CAUB	35.5	40	36	1
DS	10	62	CAUB	35.5	40	36	1
DS	10	63	CAUB	35.5	40	36	1
PF	11	49	ASEN	35.5	40	36	1
PF	11	51	ASEN	35.5	40	36	1
PF	11	52	ASEN	35.5	40	36	1
PF	11	53	ASEN	35.5	40	36	1
PF	11	49	CSCU	35.5	40	36	1
PF	11	50	CSCU	35.5	40	36	1
PF	11	56	CSCU	35.5	40	36	1
PF	11	54	TNIG	35.5	40	36	1
PF	11	56	TSP2	35.5	40	36	1
DS	20	65	CAUB	35.7	40	36	1
DS	20	66	CAUB	35.7	40	36	1
DS	20	69	CAUB	35.7	40	36	1
DS	20	70	CAUB	35.7	40	36	1
PF	17	17	ASEN	35.7	40	36	1
PF	17	18	ASEN	35.7	40	36	1
PF	17	20	ASEN	35.7	40	36	1
PF	17	21	ASEN	35.7	40	36	1
PF	17	22	ASEN	35.7	40	36	1
PF	17	24	ASEN	35.7	40	36	1
PF	17	65	ASEN	35.7	40	36	1
PF	17	66	ASEN	35.7	40	36	1
PF	17	68	ASEN	35.7	40	36	1
PF	17	24	CAUB	35.7	40	36	1
PF	17	18	CSCU	35.7	40	36	1
PF	17	20	PPYG	35.7	40	36	1
PF	17	66	PPYG	35.7	40	36	1
PF	17	68	PPYG	35.7	40	36	1
PF	17	72	PPYG	35.7	40	36	1
PF	16	20	ASEN	35.8	40	36	1
PF	16	18	CSCU	35.8	40	36	1
PF	16	24	PPYG	35.8	40	36	1
PF	16	17	SSP1	35.8	40	36	1
PF	12	81	TNIG	35.8	40	36	1
PF	12	82	TNIG	35.8	40	36	1
PF	12	85	TNIG	35.8	40	36	1
PF	12	86	TNIG	35.8	40	36	1
PF	12	88	TNIG	35.8	40	36	1
DS	20	76	ASEN	35.9	40	36	1
DS	20	73	CAUB	35.9	40	36	1
DS	20	74	CAUB	35.9	40	36	1
DS	20	77	CAUB	35.9	40	36	1
DS	20	78	CAUB	35.9	40	36	1
DS	20	80	CAUB	35.9	40	36	1
PF	11	81	TNIG	35.9	40	36	1
PF	11	82	TNIG	35.9	40	36	1
PF	11	84	TNIG	35.9	40	36	1
PF	11	85	TNIG	35.9	40	36	1
PF	11	86	TNIG	35.9	40	36	1
PF	11	88	TNIG	35.9	40	36	1
DS	20	92	ASEN	36	40	36	1
DS	20	95	ASEN	36	40	36	1
DS	20	96	ASEN	36	40	36	1
DS	20	89	CAUB	36	40	36	1
DS	20	90	CAUB	36	40	36	1
DS	20	93	CAUB	36	40	36	1
DS	20	94	CAUB	36	40	36	1
PF	9	48	ASEN	36	40	36	1
PF	18	43	ASEN	36	40	36	1
PF	18	48	ASEN	36	40	36	1
PF	9	41	TNIG	36	40	36	1
PF	9	42	TNIG	36	40	36	1
PF	9	43	TNIG	36	40	36	1
PF	9	44	TNIG	36	40	36	1
PF	9	45	TNIG	36	40	36	1
PF	9	46	TNIG	36	40	36	1
PF	9	47	TNIG	36	40	36	1
PF	18	41	TNIG	36	40	36	1
PF	18	42	TNIG	36	40	36	1
PF	18	44	TNIG	36	40	36	1
PF	18	45	TNIG	36	40	36	1
PF	18	46	TNIG	36	40	36	1
PF	18	47	TNIG	36	40	36	1
PF	20	24	ASEN	36.1	40	37	1
PF	20	18	CSCU	36.1	40	37	1
PF	20	20	PPYG	36.1	40	37	1
PF	20	22	PPYG	36.1	40	37	1
PF	20	24	PPYG	36.1	40	37	1
DS	20	2	LGRA	36.2	40	37	1
DS	20	8	LGRA	36.2	40	37	1
DS	20	4	Miscelaneous	36.2	40	37	1
PF	18	12	ASEN	36.2	40	37	1
PF	20	28	ASEN	36.2	40	37	1
PF	20	29	ASEN	36.2	40	37	1
PF	18	13	CFLO	36.2	40	37	1
PF	18	16	CFLO	36.2	40	37	1
PF	20	25	CSCU	36.2	40	37	1
PF	20	26	CSCU	36.2	40	37	1
PF	20	32	PPYG	36.2	40	37	1
PF	11	73	TNIG	36.6	40	37	1
PF	11	74	TNIG	36.6	40	37	1
PF	11	75	TNIG	36.6	40	37	1
PF	11	76	TNIG	36.6	40	37	1
PF	11	77	TNIG	36.6	40	37	1
PF	11	78	TNIG	36.6	40	37	1
PF	11	80	TNIG	36.6	40	37	1
DS	10	92	ASEN	36.8	40	37	1
DS	10	95	ASEN	36.8	40	37	1
DS	10	96	ASEN	36.8	40	37	1
DS	10	89	CAUB	36.8	40	37	1
DS	10	90	CAUB	36.8	40	37	1
DS	10	93	CAUB	36.8	40	37	1
DS	10	94	CAUB	36.8	40	37	1
DS	10	95	CAUB	36.8	40	37	1
PF	19	12	ASEN	36.8	40	37	1
PF	19	13	ASEN	36.8	40	37	1
PF	19	14	ASEN	36.8	40	37	1
PF	19	16	ASEN	36.8	40	37	1
PF	19	12	PPYG	36.8	40	37	1
PF	19	33	ASEN	36.9	40	37	1
PF	19	34	ASEN	36.9	40	37	1
PF	19	40	ASEN	36.9	40	37	1
PF	19	34	CSCU	36.9	40	37	1
PF	19	35	TFOR	36.9	40	37	1
PF	19	37	TFOR	36.9	40	37	1
PF	16	73	TNIG	36.9	40	37	1
PF	16	74	TNIG	36.9	40	37	1
PF	16	75	TNIG	36.9	40	37	1
PF	16	76	TNIG	36.9	40	37	1
PF	16	77	TNIG	36.9	40	37	1
PF	16	78	TNIG	36.9	40	37	1
PF	16	79	TNIG	36.9	40	37	1
PF	16	80	TNIG	36.9	40	37	1
PF	13	20	ASEN	37	40	37	1
PF	13	17	CSCU	37	40	37	1
PF	13	18	CSCU	37	40	37	1
PF	10	17	ASEN	37.1	40	38	1
PF	10	19	ASEN	37.1	40	38	1
PF	10	20	ASEN	37.1	40	38	1
PF	10	24	CAUB	37.1	40	38	1
PF	10	18	CSCU	37.1	40	38	1
PF	14	81	TNIG	37.1	40	38	1
PF	14	82	TNIG	37.1	40	38	1
PF	14	84	TNIG	37.1	40	38	1
PF	14	86	TNIG	37.1	40	38	1
DS	20	84	ASEN	37.3	40	38	1
DS	20	85	CAUB	37.3	40	38	1
DS	20	88	CAUB	37.3	40	38	1
DS	20	81	TNIG	37.3	40	38	1
DS	20	82	TNIG	37.3	40	38	1
DS	20	86	TNIG	37.3	40	38	1
SF	13	85	CAUB	37.3	40	38	1
DS	20	59	ASEN	37.4	40	38	1
DS	20	60	ASEN	37.4	40	38	1
DS	20	57	CAUB	37.4	40	38	1
DS	20	58	CAUB	37.4	40	38	1
DS	20	61	CAUB	37.4	40	38	1
DS	20	62	CAUB	37.4	40	38	1
DS	20	64	CAUB	37.4	40	38	1
DS	20	63	PPYG	37.4	40	38	1
PF	14	70	ASEN	37.5	40	38	1
PF	14	65	CSCU	37.5	40	38	1
PF	14	68	PPYG	37.5	40	38	1
PF	14	65	SSP1	37.5	40	38	1
PF	14	2	CAUB	37.6	40	38	1
PF	14	5	CAUB	37.6	40	38	1
PF	14	8	CAUB	37.6	40	38	1
SF	19	52	Miscelaneous	37.6	40	38	1
SF	12	55	CAUB	37.8	40	38	1
DS	11	84	ASEN	37.9	40	38	1
DS	11	85	CAUB	37.9	40	38	1
SF	12	85	CAUB	37.9	40	38	1
SF	12	87	CAUB	37.9	40	38	1
PF	14	89	TNIG	38	40	38	1
PF	14	90	TNIG	38	40	38	1
PF	14	92	TNIG	38	40	38	1
DS	11	44	ASEN	38.1	40	39	1
DS	11	41	CAUB	38.1	40	39	1
DS	11	41	CTAR	38.1	40	39	1
DS	11	48	PPAL	38.1	40	39	1
DS	11	45	TSP1	38.1	40	39	1
PF	18	25	ASEN	38.1	40	39	1
PF	18	28	ASEN	38.1	40	39	1
PF	18	29	ASEN	38.1	40	39	1
PF	18	25	CSCU	38.1	40	39	1
PF	18	26	CSCU	38.1	40	39	1
PF	15	89	TNIG	38.1	40	39	1
PF	15	90	TNIG	38.1	40	39	1
PF	15	92	TNIG	38.1	40	39	1
SF	19	75	PPYG	38.1	40	39	1
PF	17	34	ASEN	38.2	40	39	1
PF	17	38	ASEN	38.2	40	39	1
PF	17	40	ASEN	38.2	40	39	1
PF	17	35	TFOR	38.2	40	39	1
PF	13	40	ASEN	38.4	40	39	1
PF	13	37	TFOR	38.4	40	39	1
SF	13	32	CAUB	38.4	40	39	1
PF	13	81	TNIG	38.5	40	39	1
PF	13	82	TNIG	38.5	40	39	1
PF	13	84	TNIG	38.5	40	39	1
PF	13	85	TNIG	38.5	40	39	1
PF	13	86	TNIG	38.5	40	39	1
PF	13	88	TNIG	38.5	40	39	1
PF	15	18	CSCU	38.6	40	39	1
PF	15	24	PPYG	38.6	40	39	1
PF	17	25	ASEN	38.7	40	39	1
PF	17	26	ASEN	38.7	40	39	1
PF	17	27	ASEN	38.7	40	39	1
PF	17	28	ASEN	38.7	40	39	1
PF	17	31	PPYG	38.7	40	39	1
SF	19	32	CAUB	38.9	40	39	1
PF	14	18	CSCU	39	40	39	1
PF	10	36	ASEN	39.1	40	40	1
PF	10	39	ASEN	39.1	40	40	1
PF	10	40	ASEN	39.1	40	40	1
PF	18	21	ASEN	39.1	40	40	1
PF	18	22	ASEN	39.1	40	40	1
PF	18	24	ASEN	39.1	40	40	1
PF	10	34	CSCU	39.1	40	40	1
PF	10	38	CSCU	39.1	40	40	1
PF	18	20	PPYG	39.1	40	40	1
PF	10	37	TFOR	39.1	40	40	1
DS	11	50	ASEN	39.3	40	40	1
DS	11	51	ASEN	39.3	40	40	1
DS	11	52	ASEN	39.3	40	40	1
DS	20	49	ASEN	39.3	40	40	1
DS	20	50	ASEN	39.3	40	40	1
DS	20	52	ASEN	39.3	40	40	1
DS	11	53	CAUB	39.3	40	40	1
DS	11	54	CAUB	39.3	40	40	1
DS	20	53	CAUB	39.3	40	40	1
DS	20	54	CAUB	39.3	40	40	1
DS	20	56	CAUB	39.3	40	40	1
PF	13	76	TNIG	39.3	40	40	1
PF	13	77	TNIG	39.3	40	40	1
PF	13	78	TNIG	39.3	40	40	1
PF	13	80	TNIG	39.3	40	40	1
DS	11	12	ASEN	39.4	40	40	1
DS	11	13	ASEN	39.4	40	40	1
DS	11	14	ASEN	39.4	40	40	1
DS	11	16	ASEN	39.4	40	40	1
DS	11	10	LGRA	39.4	40	40	1
DS	11	40	ASEN	39.8	40	40	1
DS	11	33	CAUB	39.8	40	40	1
DS	11	36	CAUB	39.8	40	40	1
DS	11	37	CAUB	39.8	40	40	1
DS	11	40	CAUB	39.8	40	40	1
PF	17	73	TNIG	39.8	40	40	1
PF	17	74	TNIG	39.8	40	40	1
PF	17	75	TNIG	39.8	40	40	1
PF	17	76	TNIG	39.8	40	40	1
PF	17	77	TNIG	39.8	40	40	1
PF	17	78	TNIG	39.8	40	40	1
PF	17	80	TNIG	39.8	40	40	1
PF	12	89	TNIG	39.9	40	40	1
PF	12	90	TNIG	39.9	40	40	1
PF	12	92	TNIG	39.9	40	40	1
PF	12	93	TNIG	39.9	40	40	1
PF	12	94	TNIG	39.9	40	40	1
PF	12	96	TNIG	39.9	40	40	1
PF	17	89	TNIG	39.9	40	40	1
PF	17	90	TNIG	39.9	40	40	1
PF	17	92	TNIG	39.9	40	40	1
PF	17	96	TNIG	39.9	40	40	1
PF	18	57	ASEN	40.1	45	41	1
PF	18	58	ASEN	40.1	45	41	1
PF	20	1	ASEN	40.1	45	41	1
PF	20	7	ASEN	40.1	45	41	1
PF	18	62	CAUB	40.1	45	41	1
PF	20	2	CAUB	40.1	45	41	1
PF	20	3	CAUB	40.1	45	41	1
PF	20	5	CAUB	40.1	45	41	1
PF	20	6	CAUB	40.1	45	41	1
PF	20	8	CAUB	40.1	45	41	1
PF	18	64	PPYG	40.1	45	41	1
PF	20	4	PPYG	40.1	45	41	1
PF	20	7	PPYG	40.1	45	41	1
PF	17	10	ASEN	40.3	45	41	1
PF	17	14	ASEN	40.3	45	41	1
PF	17	14	CFLO	40.3	45	41	1
PF	17	15	CFLO	40.3	45	41	1
PF	17	12	PPYG	40.3	45	41	1
DS	19	72	ASEN	40.5	45	41	1
DS	19	65	CAUB	40.5	45	41	1
DS	19	66	CAUB	40.5	45	41	1
DS	19	69	CAUB	40.5	45	41	1
DS	19	70	CAUB	40.5	45	41	1
PF	13	57	ASEN	40.5	45	41	1
PF	13	62	ASEN	40.5	45	41	1
PF	13	58	CSCU	40.5	45	41	1
PF	13	64	PPYG	40.5	45	41	1
PF	15	60	PPYG	40.5	45	41	1
PF	15	81	TNIG	40.5	45	41	1
PF	15	82	TNIG	40.5	45	41	1
PF	15	84	TNIG	40.5	45	41	1
SF	14	13	TNIG	40.5	45	41	1
PF	11	89	TNIG	40.7	45	41	1
PF	11	90	TNIG	40.7	45	41	1
PF	11	91	TNIG	40.7	45	41	1
PF	11	92	TNIG	40.7	45	41	1
PF	11	93	TNIG	40.7	45	41	1
PF	11	94	TNIG	40.7	45	41	1
PF	11	96	TNIG	40.7	45	41	1
PF	11	25	ASEN	41	45	41	1
PF	14	58	ASEN	41	45	41	1
PF	14	60	ASEN	41	45	41	1
PF	11	26	CAUB	41	45	41	1
PF	14	60	PPYG	41	45	41	1
SF	14	79	CFLO	41	45	41	1
SF	14	80	CFLO	41	45	41	1
DS	19	60	ASEN	41.3	45	42	1
DS	19	61	ASEN	41.3	45	42	1
DS	19	57	CAUB	41.3	45	42	1
DS	19	58	CAUB	41.3	45	42	1
DS	19	61	CAUB	41.3	45	42	1
DS	19	62	CAUB	41.3	45	42	1
DS	19	60	CFLO	41.3	45	42	1
DS	19	63	CFLO	41.3	45	42	1
DS	11	18	CAUB	41.5	45	42	1
DS	11	21	LGRA	41.5	45	42	1
PF	14	73	TNIG	41.5	45	42	1
PF	14	74	TNIG	41.5	45	42	1
PF	14	75	TNIG	41.5	45	42	1
PF	14	76	TNIG	41.5	45	42	1
PF	14	78	TNIG	41.5	45	42	1
PF	14	80	TNIG	41.5	45	42	1
DS	19	85	CAUB	41.6	45	42	1
DS	19	81	TNIG	41.6	45	42	1
DS	19	82	TNIG	41.6	45	42	1
PF	18	33	ASEN	41.6	45	42	1
PF	18	34	ASEN	41.6	45	42	1
PF	18	37	ASEN	41.6	45	42	1
PF	18	40	ASEN	41.6	45	42	1
PF	19	21	ASEN	41.6	45	42	1
PF	19	22	ASEN	41.6	45	42	1
PF	19	24	ASEN	41.6	45	42	1
PF	18	35	TFOR	41.6	45	42	1
PF	17	44	ASEN	41.7	45	42	1
PF	17	41	TNIG	41.7	45	42	1
PF	17	42	TNIG	41.7	45	42	1
PF	17	45	TNIG	41.7	45	42	1
PF	17	46	TNIG	41.7	45	42	1
PF	15	68	PPYG	41.8	45	42	1
PF	16	64	PPYG	41.8	45	42	1
PF	16	61	SSP1	41.8	45	42	1
DS	11	72	ASEN	42.2	45	43	1
DS	11	66	CAUB	42.2	45	43	1
DS	11	69	CAUB	42.2	45	43	1
DS	11	69	CFLO	42.2	45	43	1
PF	16	45	ASEN	42.3	45	43	1
PF	16	46	ASEN	42.3	45	43	1
PF	16	47	SSP1	42.3	45	43	1
PF	16	41	TNIG	42.3	45	43	1
PF	16	42	TNIG	42.3	45	43	1
SF	18	94	CFLO	42.5	45	43	1
DS	19	78	ASEN	42.6	45	43	1
DS	19	74	CAUB	42.6	45	43	1
DS	19	77	CAUB	42.6	45	43	1
DS	19	80	CAUB	42.6	45	43	1
PF	13	89	TNIG	42.6	45	43	1
PF	13	94	TNIG	42.6	45	43	1
SF	13	17	PPAL	42.7	45	43	1
PF	16	37	ASEN	42.8	45	43	1
PF	16	35	TFOR	42.8	45	43	1
SF	19	8	TNIG	42.8	45	43	1
DS	19	96	ASEN	43.2	45	44	1
DS	19	89	CAUB	43.2	45	44	1
DS	19	93	CAUB	43.2	45	44	1
DS	19	94	CAUB	43.2	45	44	1
DS	19	95	CAUB	43.2	45	44	1
SF	18	42	CFLO	43.3	45	44	1
SF	18	43	CFLO	43.3	45	44	1
DS	19	13	ASEN	43.5	45	44	1
DS	19	14	ASEN	43.5	45	44	1
DS	19	16	ASEN	43.5	45	44	1
DS	19	10	CTAR	43.5	45	44	1
SF	18	38	CAUB	43.5	45	44	1
DS	19	33	ASEN	43.6	45	44	1
DS	19	34	ASEN	43.6	45	44	1
DS	19	36	ASEN	43.6	45	44	1
DS	19	37	ASEN	43.6	45	44	1
DS	19	38	ASEN	43.6	45	44	1
DS	19	40	ASEN	43.6	45	44	1
DS	19	33	CAUB	43.6	45	44	1
DS	19	37	CAUB	43.6	45	44	1
DS	12	4	CTAR	43.7	45	44	1
DS	12	6	CTAR	43.7	45	44	1
DS	12	7	CTAR	43.7	45	44	1
DS	12	8	CTAR	43.7	45	44	1
DS	12	2	LGRA	43.7	45	44	1
PF	16	14	ASEN	43.7	45	44	1
PF	16	15	ASEN	43.7	45	44	1
PF	16	13	CFLO	43.7	45	44	1
PF	16	15	CFLO	43.7	45	44	1
PF	16	12	PPYG	43.7	45	44	1
SF	18	55	CFLO	43.9	45	44	1
SF	18	52	Miscelaneous	43.9	45	44	1
DS	12	26	CTAR	44.7	45	45	1
DS	12	27	CTAR	44.7	45	45	1
DS	12	29	CTAR	44.7	45	45	1
DS	12	30	CTAR	44.7	45	45	1
DS	12	31	CTAR	44.7	45	45	1
SF	17	43	CFLO	44.7	45	45	1
PF	19	1	ASEN	44.8	45	45	1
PF	19	4	ASEN	44.8	45	45	1
PF	19	5	ASEN	44.8	45	45	1
PF	19	6	ASEN	44.8	45	45	1
PF	19	8	ASEN	44.8	45	45	1
PF	19	2	CAUB	44.8	45	45	1
PF	19	5	CAUB	44.8	45	45	1
PF	19	4	PPYG	44.8	45	45	1
SF	17	60	CFLO	44.8	45	45	1
DS	12	10	CTAR	44.9	45	45	1
DS	12	14	CTAR	44.9	45	45	1
DS	12	15	CTAR	44.9	45	45	1
PF	16	89	TNIG	44.9	45	45	1
PF	16	90	TNIG	44.9	45	45	1
PF	16	92	TNIG	44.9	45	45	1
PF	16	93	TNIG	44.9	45	45	1
PF	16	94	TNIG	44.9	45	45	1
PF	16	96	TNIG	44.9	45	45	1
DS	11	73	CAUB	45	45	45	1
DS	11	77	CAUB	45	45	45	1
DS	11	78	CAUB	45	45	45	1
PF	13	50	CSCU	45.2	50	46	1
SF	15	67	CFLO	45.3	50	46	1
DS	19	42	ASEN	45.6	50	46	1
DS	19	49	ASEN	45.6	50	46	1
DS	19	52	ASEN	45.6	50	46	1
DS	19	55	ASEN	45.6	50	46	1
DS	19	50	CFLO	45.6	50	46	1
DS	19	46	CTAR	45.6	50	46	1
DS	19	47	PPYG	45.6	50	46	1
DS	19	53	PPYG	45.6	50	46	1
PF	17	62	ASEN	45.6	50	46	1
PF	17	64	PPYG	45.6	50	46	1
DS	11	93	ASEN	45.7	50	46	1
DS	11	96	ASEN	45.7	50	46	1
DS	11	89	CAUB	45.7	50	46	1
DS	11	90	CAUB	45.7	50	46	1
SF	14	91	CFLO	45.7	50	46	1
SF	14	95	CFLO	45.7	50	46	1
DS	11	60	ASEN	45.8	50	46	1
DS	11	57	CAUB	45.8	50	46	1
DS	11	58	CAUB	45.8	50	46	1
DS	11	62	CAUB	45.8	50	46	1
SF	17	16	CFLO	46	50	46	1
PF	10	42	ASEN	46.1	50	47	1
PF	10	45	ASEN	46.1	50	47	1
PF	10	47	ASEN	46.1	50	47	1
PF	10	41	TNIG	46.1	50	47	1
PF	10	42	TNIG	46.1	50	47	1
PF	10	44	TNIG	46.1	50	47	1
SF	14	43	CFLO	46.1	50	47	1
SF	14	44	CFLO	46.1	50	47	1
DS	19	30	ASEN	46.2	50	47	1
DS	19	31	ASEN	46.2	50	47	1
DS	19	32	ASEN	46.2	50	47	1
DS	19	25	CAUB	46.2	50	47	1
DS	19	26	CAUB	46.2	50	47	1
DS	12	41	CTAR	46.2	50	47	1
DS	12	42	CTAR	46.2	50	47	1
DS	12	44	CTAR	46.2	50	47	1
DS	12	45	CTAR	46.2	50	47	1
DS	12	47	CTAR	46.2	50	47	1
DS	19	28	CTAR	46.2	50	47	1
SF	16	59	CFLO	46.3	50	47	1
SF	16	60	CFLO	46.3	50	47	1
SF	14	32	CAUB	46.5	50	47	1
SF	15	13	CFLO	47	50	47	1
DS	12	52	CFLO	47.4	50	48	1
DS	19	2	CTAR	47.4	50	48	1
DS	19	8	LGRA	47.4	50	48	1
DS	19	3	Miscelaneous	47.4	50	48	1
PF	15	73	TNIG	47.5	50	48	1
PF	15	74	TNIG	47.5	50	48	1
PF	15	76	TNIG	47.5	50	48	1
PF	15	78	TNIG	47.5	50	48	1
PF	15	80	TNIG	47.5	50	48	1
DS	19	18	CAUB	47.6	50	48	1
PF	14	50	CSCU	47.8	50	48	1
PF	14	49	PPYG	47.8	50	48	1
PF	10	81	TNIG	48	50	48	1
PF	10	82	TNIG	48	50	48	1
PF	10	85	TNIG	48	50	48	1
PF	10	86	TNIG	48	50	48	1
PF	10	87	TNIG	48	50	48	1
PF	10	88	TNIG	48	50	48	1
DS	12	33	CAUB	48.2	50	49	1
DS	12	36	CAUB	48.2	50	49	1
DS	18	68	CFLO	48.6	50	49	1
DS	18	72	CFLO	48.6	50	49	1
SF	17	55	CFLO	48.6	50	49	1
SF	15	59	CFLO	48.8	50	49	1
SF	15	60	CFLO	48.8	50	49	1
SF	18	69	CFLO	48.8	50	49	1
DS	13	82	CFLO	48.9	50	49	1
SF	17	69	CFLO	49.3	50	50	1
SF	17	71	CFLO	49.3	50	50	1
PF	18	1	ASEN	49.4	50	50	1
PF	18	4	ASEN	49.4	50	50	1
PF	18	2	CAUB	49.4	50	50	1
DS	18	60	ASEN	49.5	50	50	1
DS	18	57	CAUB	49.5	50	50	1
DS	18	61	CAUB	49.5	50	50	1
DS	18	62	CAUB	49.5	50	50	1
DS	18	60	CFLO	49.5	50	50	1
DS	18	62	CFLO	49.5	50	50	1
SF	17	82	CFLO	49.7	50	50	1
SF	17	86	CFLO	49.7	50	50	1
DS	12	78	CAUB	49.8	50	50	1
DS	12	80	CAUB	49.8	50	50	1
DS	12	81	CFLO	49.8	50	50	1
SF	15	43	CFLO	49.9	50	50	1
SF	15	44	CFLO	49.9	50	50	1
SF	16	67	CFLO	50	50	50	1
SF	16	69	CFLO	50	50	50	1
SF	16	71	CFLO	50	50	50	1
SF	16	72	CFLO	50	50	50	1
DS	13	37	CTAR	50.2	55	51	1
DS	13	38	CTAR	50.2	55	51	1
SF	14	58	CFLO	50.3	55	51	1
SF	14	60	CFLO	50.3	55	51	1
SF	16	43	CFLO	50.4	55	51	1
DS	13	73	CFLO	50.5	55	51	1
DS	13	75	CFLO	50.5	55	51	1
DS	18	92	CFLO	50.5	55	51	1
DS	18	95	CFLO	50.5	55	51	1
DS	18	96	CFLO	50.5	55	51	1
PF	12	77	TNIG	50.5	55	51	1
PF	12	78	TNIG	50.5	55	51	1
PF	12	80	TNIG	50.5	55	51	1
DS	13	69	CFLO	50.6	55	51	1
DS	13	70	CFLO	50.6	55	51	1
DS	13	71	CFLO	50.6	55	51	1
SF	16	32	CFLO	50.7	55	51	1
DS	18	83	CFLO	50.8	55	51	1
DS	18	88	CFLO	50.8	55	51	1
DS	12	96	ASEN	51.4	55	52	1
DS	12	90	CAUB	51.4	55	52	1
DS	12	21	CTAR	51.5	55	52	1
DS	12	22	CTAR	51.5	55	52	1
DS	12	23	CTAR	51.5	55	52	1
DS	12	24	LGRA	51.5	55	52	1
DS	18	77	CFLO	52	55	52	1
DS	18	50	CFLO	52.2	55	53	1
DS	18	52	CFLO	52.2	55	53	1
PF	13	10	LGRA	52.2	55	53	1
DS	17	55	CFLO	53.2	55	54	1
DS	13	43	CTAR	53.4	55	54	1
DS	13	48	CTAR	53.4	55	54	1
PF	16	2	CAUB	53.5	55	54	1
PF	16	3	SSP1	53.5	55	54	1
PF	17	2	CAUB	53.8	55	54	1
PF	17	6	CFLO	53.8	55	54	1
PF	17	7	CFLO	53.8	55	54	1
PF	17	8	CFLO	53.8	55	54	1
PF	17	2	PPYG	53.8	55	54	1
PF	17	4	PPYG	53.8	55	54	1
PF	17	1	TSP2	53.8	55	54	1
SF	15	82	CFLO	53.8	55	54	1
DS	12	57	CAUB	54	55	54	1
DS	12	58	CAUB	54	55	54	1
DS	13	9	CTAR	54	55	54	1
DS	13	10	CTAR	54	55	54	1
DS	13	11	CTAR	54	55	54	1
DS	13	12	CTAR	54	55	54	1
DS	13	13	CTAR	54	55	54	1
DS	13	14	CTAR	54	55	54	1
DS	13	15	CTAR	54	55	54	1
DS	13	16	CTAR	54	55	54	1
DS	18	30	CTAR	54.4	55	55	1
DS	18	31	CTAR	54.4	55	55	1
DS	18	32	CTAR	54.4	55	55	1
DS	17	83	CFLO	54.5	55	55	1
DS	15	71	CFLO	54.8	55	55	1
DS	18	44	CTAR	54.8	55	55	1
DS	18	45	CTAR	54.8	55	55	1
DS	18	47	CTAR	54.8	55	55	1
DS	18	48	CTAR	54.8	55	55	1
DS	18	47	PPYG	54.8	55	55	1
DS	18	9	CTAR	55.1	60	56	1
DS	18	11	CTAR	55.1	60	56	1
DS	18	12	CTAR	55.1	60	56	1
DS	18	14	CTAR	55.1	60	56	1
DS	18	16	CTAR	55.1	60	56	1
DS	17	92	CFLO	55.4	60	56	1
DS	17	96	CFLO	55.4	60	56	1
DS	18	33	CTAR	55.7	60	56	1
DS	17	57	CAUB	56.2	60	57	1
DS	13	21	CTAR	56.4	60	57	1
DS	16	51	CFLO	56.8	60	57	1
DS	18	3	CTAR	57.2	60	58	1
DS	18	4	CTAR	57.2	60	58	1
DS	18	8	PPYG	57.2	60	58	1
DS	16	72	CFLO	57.3	60	58	1
DS	14	9	CTAR	57.6	60	58	1
DS	14	10	CTAR	57.6	60	58	1
DS	14	11	CTAR	57.6	60	58	1
DS	14	14	CTAR	57.6	60	58	1
DS	14	15	CTAR	57.6	60	58	1
DS	14	16	CTAR	57.6	60	58	1
DS	13	26	CTAR	57.9	60	58	1
DS	13	27	CTAR	57.9	60	58	1
DS	13	29	CTAR	57.9	60	58	1
DS	13	31	CTAR	57.9	60	58	1
DS	13	32	CTAR	57.9	60	58	1
DS	13	96	CFLO	58	60	58	1
DS	16	95	CFLO	58.1	60	59	1
DS	16	96	CFLO	58.1	60	59	1
DS	17	68	CFLO	58.1	60	59	1
DS	17	72	CFLO	58.1	60	59	1
DS	14	37	CTAR	58.2	60	59	1
DS	14	39	CTAR	58.2	60	59	1
DS	14	40	CTAR	58.2	60	59	1
DS	17	31	CTAR	58.5	60	59	1
DS	16	85	CFLO	58.6	60	59	1
DS	15	39	CTAR	58.8	60	59	1
DS	15	40	CTAR	58.8	60	59	1
DS	17	13	CTAR	58.8	60	59	1
PF	15	50	ASEN	58.8	60	59	1
PF	15	50	CSCU	58.8	60	59	1
PF	15	49	PPYG	58.8	60	59	1
PF	15	52	PPYG	58.8	60	59	1
DS	14	96	CFLO	58.9	60	59	1
DS	14	83	CFLO	59	60	59	1
DS	16	35	CTAR	59.6	60	60	1
DS	17	41	CTAR	60	60	60	1
DS	16	16	CTAR	60.5	65	61	1
DS	17	39	CTAR	60.6	65	61	1
DS	17	40	CTAR	60.6	65	61	1
DS	18	20	CTAR	60.7	65	61	1
DS	18	24	CTAR	60.7	65	61	1
DS	15	11	CTAR	61	65	61	1
DS	15	12	CTAR	61	65	61	1
PF	12	42	CFLO	61.2	65	62	1
DS	15	32	CTAR	61.4	65	62	1
DS	17	21	CTAR	61.6	65	62	1
DS	17	22	CTAR	61.6	65	62	1

## Sheet: occupancy_hour_miscelaneous
habitat	hour	baits_occuped	sp	occupancy	occupancy_percent	temp
DS	8	2	ASEN	0.0208333	2.08333	19.4667
DS	8	24	CAUB	0.25	25	19.4667
DS	8	0	CFLO	0	0	19.4667
DS	8	0	CSCU	0	0	19.4667
DS	8	0	CTAR	0	0	19.4667
DS	8	11	LGRA	0.114583	11.4583	19.4667
DS	8	0	MISC	0	0	19.4667
DS	8	0	PPAL	0	0	19.4667
DS	8	0	PPYG	0	0	19.4667
DS	8	0	SSP1	0	0	19.4667
DS	8	0	TFOR	0	0	19.4667
DS	8	10	TNIG	0.104167	10.4167	19.4667
DS	8	0	TSP1	0	0	19.4667
DS	8	0	TSP2	0	0	19.4667
DS	9	7	ASEN	0.0729167	7.29167	23.2667
DS	9	33	CAUB	0.34375	34.375	23.2667
DS	9	0	CFLO	0	0	23.2667
DS	9	0	CSCU	0	0	23.2667
DS	9	0	CTAR	0	0	23.2667
DS	9	10	LGRA	0.104167	10.4167	23.2667
DS	9	0	MISC	0	0	23.2667
DS	9	0	PPAL	0	0	23.2667
DS	9	0	PPYG	0	0	23.2667
DS	9	0	SSP1	0	0	23.2667
DS	9	0	TFOR	0	0	23.2667
DS	9	8	TNIG	0.0833333	8.33333	23.2667
DS	9	0	TSP1	0	0	23.2667
DS	9	0	TSP2	0	0	23.2667
DS	10	29	ASEN	0.302083	30.2083	30.2083
DS	10	34	CAUB	0.354167	35.4167	30.2083
DS	10	0	CFLO	0	0	30.2083
DS	10	0	CSCU	0	0	30.2083
DS	10	0	CTAR	0	0	30.2083
DS	10	10	LGRA	0.104167	10.4167	30.2083
DS	10	0	MISC	0	0	30.2083
DS	10	0	PPAL	0	0	30.2083
DS	10	0	PPYG	0	0	30.2083
DS	10	0	SSP1	0	0	30.2083
DS	10	0	TFOR	0	0	30.2083
DS	10	5	TNIG	0.0520833	5.20833	30.2083
DS	10	0	TSP1	0	0	30.2083
DS	10	0	TSP2	0	0	30.2083
DS	11	21	ASEN	0.21875	21.875	39.9917
DS	11	22	CAUB	0.229167	22.9167	39.9917
DS	11	1	CFLO	0.0104167	1.04167	39.9917
DS	11	0	CSCU	0	0	39.9917
DS	11	2	CTAR	0.0208333	2.08333	39.9917
DS	11	7	LGRA	0.0729167	7.29167	39.9917
DS	11	0	MISC	0	0	39.9917
DS	11	1	PPAL	0.0104167	1.04167	39.9917
DS	11	0	PPYG	0	0	39.9917
DS	11	0	SSP1	0	0	39.9917
DS	11	0	TFOR	0	0	39.9917
DS	11	0	TNIG	0	0	39.9917
DS	11	1	TSP1	0.0104167	1.04167	39.9917
DS	11	0	TSP2	0	0	39.9917
DS	12	1	ASEN	0.0104167	1.04167	48.4583
DS	12	7	CAUB	0.0729167	7.29167	48.4583
DS	12	2	CFLO	0.0208333	2.08333	48.4583
DS	12	0	CSCU	0	0	48.4583
DS	12	20	CTAR	0.208333	20.8333	48.4583
DS	12	2	LGRA	0.0208333	2.08333	48.4583
DS	12	0	MISC	0	0	48.4583
DS	12	0	PPAL	0	0	48.4583
DS	12	0	PPYG	0	0	48.4583
DS	12	0	SSP1	0	0	48.4583
DS	12	0	TFOR	0	0	48.4583
DS	12	0	TNIG	0	0	48.4583
DS	12	0	TSP1	0	0	48.4583
DS	12	0	TSP2	0	0	48.4583
DS	13	0	ASEN	0	0	53.2417
DS	13	0	CAUB	0	0	53.2417
DS	13	7	CFLO	0.0729167	7.29167	53.2417
DS	13	0	CSCU	0	0	53.2417
DS	13	18	CTAR	0.1875	18.75	53.2417
DS	13	0	LGRA	0	0	53.2417
DS	13	0	MISC	0	0	53.2417
DS	13	0	PPAL	0	0	53.2417
DS	13	0	PPYG	0	0	53.2417
DS	13	0	SSP1	0	0	53.2417
DS	13	0	TFOR	0	0	53.2417
DS	13	0	TNIG	0	0	53.2417
DS	13	0	TSP1	0	0	53.2417
DS	13	0	TSP2	0	0	53.2417
DS	14	0	ASEN	0	0	58.7417
DS	14	0	CAUB	0	0	58.7417
DS	14	2	CFLO	0.0208333	2.08333	58.7417
DS	14	0	CSCU	0	0	58.7417
DS	14	9	CTAR	0.09375	9.375	58.7417
DS	14	0	LGRA	0	0	58.7417
DS	14	0	MISC	0	0	58.7417
DS	14	0	PPAL	0	0	58.7417
DS	14	0	PPYG	0	0	58.7417
DS	14	0	SSP1	0	0	58.7417
DS	14	0	TFOR	0	0	58.7417
DS	14	0	TNIG	0	0	58.7417
DS	14	0	TSP1	0	0	58.7417
DS	14	0	TSP2	0	0	58.7417
DS	15	0	ASEN	0	0	59.675
DS	15	0	CAUB	0	0	59.675
DS	15	1	CFLO	0.0104167	1.04167	59.675
DS	15	0	CSCU	0	0	59.675
DS	15	5	CTAR	0.0520833	5.20833	59.675
DS	15	0	LGRA	0	0	59.675
DS	15	0	MISC	0	0	59.675
DS	15	0	PPAL	0	0	59.675
DS	15	0	PPYG	0	0	59.675
DS	15	0	SSP1	0	0	59.675
DS	15	0	TFOR	0	0	59.675
DS	15	0	TNIG	0	0	59.675
DS	15	0	TSP1	0	0	59.675
DS	15	0	TSP2	0	0	59.675
DS	16	0	ASEN	0	0	60.3167
DS	16	0	CAUB	0	0	60.3167
DS	16	5	CFLO	0.0520833	5.20833	60.3167
DS	16	0	CSCU	0	0	60.3167
DS	16	2	CTAR	0.0208333	2.08333	60.3167
DS	16	0	LGRA	0	0	60.3167
DS	16	0	MISC	0	0	60.3167
DS	16	0	PPAL	0	0	60.3167
DS	16	0	PPYG	0	0	60.3167
DS	16	0	SSP1	0	0	60.3167
DS	16	0	TFOR	0	0	60.3167
DS	16	0	TNIG	0	0	60.3167
DS	16	0	TSP1	0	0	60.3167
DS	16	0	TSP2	0	0	60.3167
DS	17	0	ASEN	0	0	57.7583
DS	17	1	CAUB	0.0104167	1.04167	57.7583
DS	17	6	CFLO	0.0625	6.25	57.7583
DS	17	0	CSCU	0	0	57.7583
DS	17	7	CTAR	0.0729167	7.29167	57.7583
DS	17	0	LGRA	0	0	57.7583
DS	17	0	MISC	0	0	57.7583
DS	17	0	PPAL	0	0	57.7583
DS	17	0	PPYG	0	0	57.7583
DS	17	0	SSP1	0	0	57.7583
DS	17	0	TFOR	0	0	57.7583
DS	17	0	TNIG	0	0	57.7583
DS	17	0	TSP1	0	0	57.7583
DS	17	0	TSP2	0	0	57.7583
DS	18	1	ASEN	0.0104167	1.04167	53.4583
DS	18	3	CAUB	0.03125	3.125	53.4583
DS	18	12	CFLO	0.125	12.5	53.4583
DS	18	0	CSCU	0	0	53.4583
DS	18	17	CTAR	0.177083	17.7083	53.4583
DS	18	0	LGRA	0	0	53.4583
DS	18	0	MISC	0	0	53.4583
DS	18	0	PPAL	0	0	53.4583
DS	18	2	PPYG	0.0208333	2.08333	53.4583
DS	18	0	SSP1	0	0	53.4583
DS	18	0	TFOR	0	0	53.4583
DS	18	0	TNIG	0	0	53.4583
DS	18	0	TSP1	0	0	53.4583
DS	18	0	TSP2	0	0	53.4583
DS	19	21	ASEN	0.21875	21.875	44.0583
DS	19	21	CAUB	0.21875	21.875	44.0583
DS	19	3	CFLO	0.03125	3.125	44.0583
DS	19	0	CSCU	0	0	44.0583
DS	19	4	CTAR	0.0416667	4.16667	44.0583
DS	19	1	LGRA	0.0104167	1.04167	44.0583
DS	19	1	MISC	0.0104167	1.04167	44.0583
DS	19	0	PPAL	0	0	44.0583
DS	19	2	PPYG	0.0208333	2.08333	44.0583
DS	19	0	SSP1	0	0	44.0583
DS	19	0	TFOR	0	0	44.0583
DS	19	2	TNIG	0.0208333	2.08333	44.0583
DS	19	0	TSP1	0	0	44.0583
DS	19	0	TSP2	0	0	44.0583
DS	20	27	ASEN	0.28125	28.125	35.5
DS	20	33	CAUB	0.34375	34.375	35.5
DS	20	0	CFLO	0	0	35.5
DS	20	0	CSCU	0	0	35.5
DS	20	0	CTAR	0	0	35.5
DS	20	7	LGRA	0.0729167	7.29167	35.5
DS	20	2	MISC	0.0208333	2.08333	35.5
DS	20	0	PPAL	0	0	35.5
DS	20	5	PPYG	0.0520833	5.20833	35.5
DS	20	0	SSP1	0	0	35.5
DS	20	0	TFOR	0	0	35.5
DS	20	4	TNIG	0.0416667	4.16667	35.5
DS	20	1	TSP1	0.0104167	1.04167	35.5
DS	20	0	TSP2	0	0	35.5
DS	21	13	ASEN	0.135417	13.5417	30.1833
DS	21	38	CAUB	0.395833	39.5833	30.1833
DS	21	0	CFLO	0	0	30.1833
DS	21	0	CSCU	0	0	30.1833
DS	21	0	CTAR	0	0	30.1833
DS	21	10	LGRA	0.104167	10.4167	30.1833
DS	21	1	MISC	0.0104167	1.04167	30.1833
DS	21	0	PPAL	0	0	30.1833
DS	21	5	PPYG	0.0520833	5.20833	30.1833
DS	21	0	SSP1	0	0	30.1833
DS	21	0	TFOR	0	0	30.1833
DS	21	5	TNIG	0.0520833	5.20833	30.1833
DS	21	3	TSP1	0.03125	3.125	30.1833
DS	21	0	TSP2	0	0	30.1833
DS	22	1	ASEN	0.0104167	1.04167	26.2
DS	22	35	CAUB	0.364583	36.4583	26.2
DS	22	0	CFLO	0	0	26.2
DS	22	0	CSCU	0	0	26.2
DS	22	0	CTAR	0	0	26.2
DS	22	11	LGRA	0.114583	11.4583	26.2
DS	22	1	MISC	0.0104167	1.04167	26.2
DS	22	0	PPAL	0	0	26.2
DS	22	6	PPYG	0.0625	6.25	26.2
DS	22	0	SSP1	0	0	26.2
DS	22	0	TFOR	0	0	26.2
DS	22	3	TNIG	0.03125	3.125	26.2
DS	22	0	TSP1	0	0	26.2
DS	22	0	TSP2	0	0	26.2
DS	23	0	ASEN	0	0	24.0333
DS	23	25	CAUB	0.260417	26.0417	24.0333
DS	23	0	CFLO	0	0	24.0333
DS	23	0	CSCU	0	0	24.0333
DS	23	0	CTAR	0	0	24.0333
DS	23	10	LGRA	0.104167	10.4167	24.0333
DS	23	5	MISC	0.0520833	5.20833	24.0333
DS	23	0	PPAL	0	0	24.0333
DS	23	4	PPYG	0.0416667	4.16667	24.0333
DS	23	0	SSP1	0	0	24.0333
DS	23	0	TFOR	0	0	24.0333
DS	23	2	TNIG	0.0208333	2.08333	24.0333
DS	23	1	TSP1	0.0104167	1.04167	24.0333
DS	23	0	TSP2	0	0	24.0333
PF	8	6	ASEN	0.0625	6.25	23.0833
PF	8	9	CAUB	0.09375	9.375	23.0833
PF	8	0	CFLO	0	0	23.0833
PF	8	12	CSCU	0.125	12.5	23.0833
PF	8	0	CTAR	0	0	23.0833
PF	8	2	LGRA	0.0208333	2.08333	23.0833
PF	8	0	MISC	0	0	23.0833
PF	8	0	PPAL	0	0	23.0833
PF	8	0	PPYG	0	0	23.0833
PF	8	0	SSP1	0	0	23.0833
PF	8	1	TFOR	0.0104167	1.04167	23.0833
PF	8	27	TNIG	0.28125	28.125	23.0833
PF	8	2	TSP1	0.0208333	2.08333	23.0833
PF	8	4	TSP2	0.0416667	4.16667	23.0833
PF	9	18	ASEN	0.1875	18.75	28.6167
PF	9	7	CAUB	0.0729167	7.29167	28.6167
PF	9	0	CFLO	0	0	28.6167
PF	9	11	CSCU	0.114583	11.4583	28.6167
PF	9	0	CTAR	0	0	28.6167
PF	9	3	LGRA	0.03125	3.125	28.6167
PF	9	0	MISC	0	0	28.6167
PF	9	0	PPAL	0	0	28.6167
PF	9	1	PPYG	0.0104167	1.04167	28.6167
PF	9	0	SSP1	0	0	28.6167
PF	9	1	TFOR	0.0104167	1.04167	28.6167
PF	9	39	TNIG	0.40625	40.625	28.6167
PF	9	0	TSP1	0	0	28.6167
PF	9	3	TSP2	0.03125	3.125	28.6167
PF	10	31	ASEN	0.322917	32.2917	33.825
PF	10	7	CAUB	0.0729167	7.29167	33.825
PF	10	0	CFLO	0	0	33.825
PF	10	10	CSCU	0.104167	10.4167	33.825
PF	10	0	CTAR	0	0	33.825
PF	10	2	LGRA	0.0208333	2.08333	33.825
PF	10	0	MISC	0	0	33.825
PF	10	0	PPAL	0	0	33.825
PF	10	0	PPYG	0	0	33.825
PF	10	0	SSP1	0	0	33.825
PF	10	1	TFOR	0.0104167	1.04167	33.825
PF	10	31	TNIG	0.322917	32.2917	33.825
PF	10	0	TSP1	0	0	33.825
PF	10	2	TSP2	0.0208333	2.08333	33.825
PF	11	25	ASEN	0.260417	26.0417	35.8667
PF	11	8	CAUB	0.0833333	8.33333	35.8667
PF	11	0	CFLO	0	0	35.8667
PF	11	10	CSCU	0.104167	10.4167	35.8667
PF	11	0	CTAR	0	0	35.8667
PF	11	2	LGRA	0.0208333	2.08333	35.8667
PF	11	0	MISC	0	0	35.8667
PF	11	0	PPAL	0	0	35.8667
PF	11	0	PPYG	0	0	35.8667
PF	11	0	SSP1	0	0	35.8667
PF	11	1	TFOR	0.0104167	1.04167	35.8667
PF	11	23	TNIG	0.239583	23.9583	35.8667
PF	11	0	TSP1	0	0	35.8667
PF	11	3	TSP2	0.03125	3.125	35.8667
PF	12	19	ASEN	0.197917	19.7917	39.7167
PF	12	7	CAUB	0.0729167	7.29167	39.7167
PF	12	2	CFLO	0.0208333	2.08333	39.7167
PF	12	7	CSCU	0.0729167	7.29167	39.7167
PF	12	0	CTAR	0	0	39.7167
PF	12	2	LGRA	0.0208333	2.08333	39.7167
PF	12	0	MISC	0	0	39.7167
PF	12	0	PPAL	0	0	39.7167
PF	12	3	PPYG	0.03125	3.125	39.7167
PF	12	0	SSP1	0	0	39.7167
PF	12	2	TFOR	0.0208333	2.08333	39.7167
PF	12	15	TNIG	0.15625	15.625	39.7167
PF	12	0	TSP1	0	0	39.7167
PF	12	2	TSP2	0.0208333	2.08333	39.7167
PF	13	4	ASEN	0.0416667	4.16667	42.4917
PF	13	4	CAUB	0.0416667	4.16667	42.4917
PF	13	0	CFLO	0	0	42.4917
PF	13	4	CSCU	0.0416667	4.16667	42.4917
PF	13	0	CTAR	0	0	42.4917
PF	13	1	LGRA	0.0104167	1.04167	42.4917
PF	13	0	MISC	0	0	42.4917
PF	13	0	PPAL	0	0	42.4917
PF	13	1	PPYG	0.0104167	1.04167	42.4917
PF	13	1	SSP1	0.0104167	1.04167	42.4917
PF	13	1	TFOR	0.0104167	1.04167	42.4917
PF	13	12	TNIG	0.125	12.5	42.4917
PF	13	0	TSP1	0	0	42.4917
PF	13	0	TSP2	0	0	42.4917
PF	14	3	ASEN	0.03125	3.125	45.65
PF	14	3	CAUB	0.03125	3.125	45.65
PF	14	0	CFLO	0	0	45.65
PF	14	3	CSCU	0.03125	3.125	45.65
PF	14	0	CTAR	0	0	45.65
PF	14	0	LGRA	0	0	45.65
PF	14	0	MISC	0	0	45.65
PF	14	0	PPAL	0	0	45.65
PF	14	3	PPYG	0.03125	3.125	45.65
PF	14	1	SSP1	0.0104167	1.04167	45.65
PF	14	0	TFOR	0	0	45.65
PF	14	13	TNIG	0.135417	13.5417	45.65
PF	14	0	TSP1	0	0	45.65
PF	14	0	TSP2	0	0	45.65
PF	15	1	ASEN	0.0104167	1.04167	48.05
PF	15	0	CAUB	0	0	48.05
PF	15	0	CFLO	0	0	48.05
PF	15	2	CSCU	0.0208333	2.08333	48.05
PF	15	0	CTAR	0	0	48.05
PF	15	0	LGRA	0	0	48.05
PF	15	0	MISC	0	0	48.05
PF	15	0	PPAL	0	0	48.05
PF	15	5	PPYG	0.0520833	5.20833	48.05
PF	15	0	SSP1	0	0	48.05
PF	15	0	TFOR	0	0	48.05
PF	15	11	TNIG	0.114583	11.4583	48.05
PF	15	0	TSP1	0	0	48.05
PF	15	0	TSP2	0	0	48.05
PF	16	11	ASEN	0.114583	11.4583	40.5417
PF	16	1	CAUB	0.0104167	1.04167	40.5417
PF	16	2	CFLO	0.0208333	2.08333	40.5417
PF	16	2	CSCU	0.0208333	2.08333	40.5417
PF	16	0	CTAR	0	0	40.5417
PF	16	0	LGRA	0	0	40.5417
PF	16	0	MISC	0	0	40.5417
PF	16	0	PPAL	0	0	40.5417
PF	16	4	PPYG	0.0416667	4.16667	40.5417
PF	16	4	SSP1	0.0416667	4.16667	40.5417
PF	16	1	TFOR	0.0104167	1.04167	40.5417
PF	16	20	TNIG	0.208333	20.8333	40.5417
PF	16	0	TSP1	0	0	40.5417
PF	16	0	TSP2	0	0	40.5417
PF	17	24	ASEN	0.25	25	39.8667
PF	17	2	CAUB	0.0208333	2.08333	39.8667
PF	17	5	CFLO	0.0520833	5.20833	39.8667
PF	17	2	CSCU	0.0208333	2.08333	39.8667
PF	17	0	CTAR	0	0	39.8667
PF	17	0	LGRA	0	0	39.8667
PF	17	0	MISC	0	0	39.8667
PF	17	0	PPAL	0	0	39.8667
PF	17	11	PPYG	0.114583	11.4583	39.8667
PF	17	1	SSP1	0.0104167	1.04167	39.8667
PF	17	1	TFOR	0.0104167	1.04167	39.8667
PF	17	20	TNIG	0.208333	20.8333	39.8667
PF	17	0	TSP1	0	0	39.8667
PF	17	1	TSP2	0.0104167	1.04167	39.8667
PF	18	25	ASEN	0.260417	26.0417	37.275
PF	18	2	CAUB	0.0208333	2.08333	37.275
PF	18	2	CFLO	0.0208333	2.08333	37.275
PF	18	5	CSCU	0.0520833	5.20833	37.275
PF	18	0	CTAR	0	0	37.275
PF	18	0	LGRA	0	0	37.275
PF	18	0	MISC	0	0	37.275
PF	18	0	PPAL	0	0	37.275
PF	18	5	PPYG	0.0520833	5.20833	37.275
PF	18	0	SSP1	0	0	37.275
PF	18	1	TFOR	0.0104167	1.04167	37.275
PF	18	26	TNIG	0.270833	27.0833	37.275
PF	18	0	TSP1	0	0	37.275
PF	18	0	TSP2	0	0	37.275
PF	19	21	ASEN	0.21875	21.875	35.375
PF	19	2	CAUB	0.0208333	2.08333	35.375
PF	19	0	CFLO	0	0	35.375
PF	19	6	CSCU	0.0625	6.25	35.375
PF	19	0	CTAR	0	0	35.375
PF	19	0	LGRA	0	0	35.375
PF	19	0	MISC	0	0	35.375
PF	19	0	PPAL	0	0	35.375
PF	19	8	PPYG	0.0833333	8.33333	35.375
PF	19	2	SSP1	0.0208333	2.08333	35.375
PF	19	2	TFOR	0.0208333	2.08333	35.375
PF	19	38	TNIG	0.395833	39.5833	35.375
PF	19	0	TSP1	0	0	35.375
PF	19	0	TSP2	0	0	35.375
PF	20	15	ASEN	0.15625	15.625	33.5333
PF	20	6	CAUB	0.0625	6.25	33.5333
PF	20	0	CFLO	0	0	33.5333
PF	20	7	CSCU	0.0729167	7.29167	33.5333
PF	20	0	CTAR	0	0	33.5333
PF	20	0	LGRA	0	0	33.5333
PF	20	0	MISC	0	0	33.5333
PF	20	0	PPAL	0	0	33.5333
PF	20	11	PPYG	0.114583	11.4583	33.5333
PF	20	3	SSP1	0.03125	3.125	33.5333
PF	20	2	TFOR	0.0208333	2.08333	33.5333
PF	20	33	TNIG	0.34375	34.375	33.5333
PF	20	0	TSP1	0	0	33.5333
PF	20	0	TSP2	0	0	33.5333
PF	21	12	ASEN	0.125	12.5	30.3917
PF	21	5	CAUB	0.0520833	5.20833	30.3917
PF	21	0	CFLO	0	0	30.3917
PF	21	9	CSCU	0.09375	9.375	30.3917
PF	21	0	CTAR	0	0	30.3917
PF	21	2	LGRA	0.0208333	2.08333	30.3917
PF	21	0	MISC	0	0	30.3917
PF	21	0	PPAL	0	0	30.3917
PF	21	11	PPYG	0.114583	11.4583	30.3917
PF	21	4	SSP1	0.0416667	4.16667	30.3917
PF	21	2	TFOR	0.0208333	2.08333	30.3917
PF	21	37	TNIG	0.385417	38.5417	30.3917
PF	21	0	TSP1	0	0	30.3917
PF	21	0	TSP2	0	0	30.3917
PF	22	4	ASEN	0.0416667	4.16667	26.9667
PF	22	7	CAUB	0.0729167	7.29167	26.9667
PF	22	0	CFLO	0	0	26.9667
PF	22	8	CSCU	0.0833333	8.33333	26.9667
PF	22	0	CTAR	0	0	26.9667
PF	22	2	LGRA	0.0208333	2.08333	26.9667
PF	22	0	MISC	0	0	26.9667
PF	22	0	PPAL	0	0	26.9667
PF	22	6	PPYG	0.0625	6.25	26.9667
PF	22	4	SSP1	0.0416667	4.16667	26.9667
PF	22	2	TFOR	0.0208333	2.08333	26.9667
PF	22	33	TNIG	0.34375	34.375	26.9667
PF	22	0	TSP1	0	0	26.9667
PF	22	0	TSP2	0	0	26.9667
PF	23	1	ASEN	0.0104167	1.04167	26
PF	23	5	CAUB	0.0520833	5.20833	26
PF	23	0	CFLO	0	0	26
PF	23	7	CSCU	0.0729167	7.29167	26
PF	23	0	CTAR	0	0	26
PF	23	2	LGRA	0.0208333	2.08333	26
PF	23	0	MISC	0	0	26
PF	23	0	PPAL	0	0	26
PF	23	3	PPYG	0.03125	3.125	26
PF	23	7	SSP1	0.0729167	7.29167	26
PF	23	2	TFOR	0.0208333	2.08333	26
PF	23	31	TNIG	0.322917	32.2917	26
PF	23	0	TSP1	0	0	26
PF	23	0	TSP2	0	0	26
SF	8	0	ASEN	0	0	18.85
SF	8	6	CAUB	0.0625	6.25	18.85
SF	8	0	CFLO	0	0	18.85
SF	8	0	CSCU	0	0	18.85
SF	8	0	CTAR	0	0	18.85
SF	8	0	LGRA	0	0	18.85
SF	8	1	MISC	0.0104167	1.04167	18.85
SF	8	3	PPAL	0.03125	3.125	18.85
SF	8	0	PPYG	0	0	18.85
SF	8	0	SSP1	0	0	18.85
SF	8	0	TFOR	0	0	18.85
SF	8	0	TNIG	0	0	18.85
SF	8	0	TSP1	0	0	18.85
SF	8	0	TSP2	0	0	18.85
SF	9	0	ASEN	0	0	22.2667
SF	9	6	CAUB	0.0625	6.25	22.2667
SF	9	0	CFLO	0	0	22.2667
SF	9	0	CSCU	0	0	22.2667
SF	9	0	CTAR	0	0	22.2667
SF	9	0	LGRA	0	0	22.2667
SF	9	0	MISC	0	0	22.2667
SF	9	4	PPAL	0.0416667	4.16667	22.2667
SF	9	0	PPYG	0	0	22.2667
SF	9	0	SSP1	0	0	22.2667
SF	9	1	TFOR	0.0104167	1.04167	22.2667
SF	9	0	TNIG	0	0	22.2667
SF	9	0	TSP1	0	0	22.2667
SF	9	0	TSP2	0	0	22.2667
SF	10	0	ASEN	0	0	26.7
SF	10	7	CAUB	0.0729167	7.29167	26.7
SF	10	0	CFLO	0	0	26.7
SF	10	0	CSCU	0	0	26.7
SF	10	0	CTAR	0	0	26.7
SF	10	0	LGRA	0	0	26.7
SF	10	0	MISC	0	0	26.7
SF	10	10	PPAL	0.104167	10.4167	26.7
SF	10	0	PPYG	0	0	26.7
SF	10	0	SSP1	0	0	26.7
SF	10	0	TFOR	0	0	26.7
SF	10	3	TNIG	0.03125	3.125	26.7
SF	10	0	TSP1	0	0	26.7
SF	10	0	TSP2	0	0	26.7
SF	11	0	ASEN	0	0	29.05
SF	11	11	CAUB	0.114583	11.4583	29.05
SF	11	0	CFLO	0	0	29.05
SF	11	0	CSCU	0	0	29.05
SF	11	0	CTAR	0	0	29.05
SF	11	0	LGRA	0	0	29.05
SF	11	0	MISC	0	0	29.05
SF	11	7	PPAL	0.0729167	7.29167	29.05
SF	11	0	PPYG	0	0	29.05
SF	11	0	SSP1	0	0	29.05
SF	11	0	TFOR	0	0	29.05
SF	11	4	TNIG	0.0416667	4.16667	29.05
SF	11	0	TSP1	0	0	29.05
SF	11	0	TSP2	0	0	29.05
SF	12	0	ASEN	0	0	33.0667
SF	12	11	CAUB	0.114583	11.4583	33.0667
SF	12	0	CFLO	0	0	33.0667
SF	12	0	CSCU	0	0	33.0667
SF	12	0	CTAR	0	0	33.0667
SF	12	0	LGRA	0	0	33.0667
SF	12	0	MISC	0	0	33.0667
SF	12	4	PPAL	0.0416667	4.16667	33.0667
SF	12	0	PPYG	0	0	33.0667
SF	12	0	SSP1	0	0	33.0667
SF	12	0	TFOR	0	0	33.0667
SF	12	3	TNIG	0.03125	3.125	33.0667
SF	12	0	TSP1	0	0	33.0667
SF	12	0	TSP2	0	0	33.0667
SF	13	0	ASEN	0	0	40.0833
SF	13	3	CAUB	0.03125	3.125	40.0833
SF	13	0	CFLO	0	0	40.0833
SF	13	0	CSCU	0	0	40.0833
SF	13	0	CTAR	0	0	40.0833
SF	13	0	LGRA	0	0	40.0833
SF	13	0	MISC	0	0	40.0833
SF	13	1	PPAL	0.0104167	1.04167	40.0833
SF	13	0	PPYG	0	0	40.0833
SF	13	0	SSP1	0	0	40.0833
SF	13	0	TFOR	0	0	40.0833
SF	13	0	TNIG	0	0	40.0833
SF	13	0	TSP1	0	0	40.0833
SF	13	0	TSP2	0	0	40.0833
SF	14	0	ASEN	0	0	45.8333
SF	14	1	CAUB	0.0104167	1.04167	45.8333
SF	14	8	CFLO	0.0833333	8.33333	45.8333
SF	14	0	CSCU	0	0	45.8333
SF	14	0	CTAR	0	0	45.8333
SF	14	0	LGRA	0	0	45.8333
SF	14	0	MISC	0	0	45.8333
SF	14	0	PPAL	0	0	45.8333
SF	14	0	PPYG	0	0	45.8333
SF	14	0	SSP1	0	0	45.8333
SF	14	0	TFOR	0	0	45.8333
SF	14	1	TNIG	0.0104167	1.04167	45.8333
SF	14	0	TSP1	0	0	45.8333
SF	14	0	TSP2	0	0	45.8333
SF	15	0	ASEN	0	0	49.6833
SF	15	0	CAUB	0	0	49.6833
SF	15	7	CFLO	0.0729167	7.29167	49.6833
SF	15	0	CSCU	0	0	49.6833
SF	15	0	CTAR	0	0	49.6833
SF	15	0	LGRA	0	0	49.6833
SF	15	0	MISC	0	0	49.6833
SF	15	0	PPAL	0	0	49.6833
SF	15	0	PPYG	0	0	49.6833
SF	15	0	SSP1	0	0	49.6833
SF	15	0	TFOR	0	0	49.6833
SF	15	0	TNIG	0	0	49.6833
SF	15	0	TSP1	0	0	49.6833
SF	15	0	TSP2	0	0	49.6833
SF	16	0	ASEN	0	0	50.7417
SF	16	0	CAUB	0	0	50.7417
SF	16	8	CFLO	0.0833333	8.33333	50.7417
SF	16	0	CSCU	0	0	50.7417
SF	16	0	CTAR	0	0	50.7417
SF	16	0	LGRA	0	0	50.7417
SF	16	0	MISC	0	0	50.7417
SF	16	0	PPAL	0	0	50.7417
SF	16	0	PPYG	0	0	50.7417
SF	16	0	SSP1	0	0	50.7417
SF	16	0	TFOR	0	0	50.7417
SF	16	0	TNIG	0	0	50.7417
SF	16	0	TSP1	0	0	50.7417
SF	16	0	TSP2	0	0	50.7417
SF	17	0	ASEN	0	0	48.4083
SF	17	0	CAUB	0	0	48.4083
SF	17	8	CFLO	0.0833333	8.33333	48.4083
SF	17	0	CSCU	0	0	48.4083
SF	17	0	CTAR	0	0	48.4083
SF	17	0	LGRA	0	0	48.4083
SF	17	0	MISC	0	0	48.4083
SF	17	0	PPAL	0	0	48.4083
SF	17	0	PPYG	0	0	48.4083
SF	17	0	SSP1	0	0	48.4083
SF	17	0	TFOR	0	0	48.4083
SF	17	0	TNIG	0	0	48.4083
SF	17	0	TSP1	0	0	48.4083
SF	17	0	TSP2	0	0	48.4083
SF	18	0	ASEN	0	0	43.4
SF	18	1	CAUB	0.0104167	1.04167	43.4
SF	18	5	CFLO	0.0520833	5.20833	43.4
SF	18	0	CSCU	0	0	43.4
SF	18	0	CTAR	0	0	43.4
SF	18	0	LGRA	0	0	43.4
SF	18	1	MISC	0.0104167	1.04167	43.4
SF	18	0	PPAL	0	0	43.4
SF	18	0	PPYG	0	0	43.4
SF	18	0	SSP1	0	0	43.4
SF	18	0	TFOR	0	0	43.4
SF	18	0	TNIG	0	0	43.4
SF	18	0	TSP1	0	0	43.4
SF	18	0	TSP2	0	0	43.4
SF	19	0	ASEN	0	0	36.2667
SF	19	3	CAUB	0.03125	3.125	36.2667
SF	19	0	CFLO	0	0	36.2667
SF	19	0	CSCU	0	0	36.2667
SF	19	0	CTAR	0	0	36.2667
SF	19	0	LGRA	0	0	36.2667
SF	19	1	MISC	0.0104167	1.04167	36.2667
SF	19	0	PPAL	0	0	36.2667
SF	19	1	PPYG	0.0104167	1.04167	36.2667
SF	19	0	SSP1	0	0	36.2667
SF	19	0	TFOR	0	0	36.2667
SF	19	1	TNIG	0.0104167	1.04167	36.2667
SF	19	0	TSP1	0	0	36.2667
SF	19	0	TSP2	0	0	36.2667
SF	20	0	ASEN	0	0	28.1667
SF	20	12	CAUB	0.125	12.5	28.1667
SF	20	0	CFLO	0	0	28.1667
SF	20	0	CSCU	0	0	28.1667
SF	20	0	CTAR	0	0	28.1667
SF	20	0	LGRA	0	0	28.1667
SF	20	1	MISC	0.0104167	1.04167	28.1667
SF	20	6	PPAL	0.0625	6.25	28.1667
SF	20	3	PPYG	0.03125	3.125	28.1667
SF	20	0	SSP1	0	0	28.1667
SF	20	0	TFOR	0	0	28.1667
SF	20	3	TNIG	0.03125	3.125	28.1667
SF	20	0	TSP1	0	0	28.1667
SF	20	0	TSP2	0	0	28.1667
SF	21	0	ASEN	0	0	26.2417
SF	21	13	CAUB	0.135417	13.5417	26.2417
SF	21	0	CFLO	0	0	26.2417
SF	21	0	CSCU	0	0	26.2417
SF	21	0	CTAR	0	0	26.2417
SF	21	0	LGRA	0	0	26.2417
SF	21	1	MISC	0.0104167	1.04167	26.2417
SF	21	9	PPAL	0.09375	9.375	26.2417
SF	21	0	PPYG	0	0	26.2417
SF	21	0	SSP1	0	0	26.2417
SF	21	0	TFOR	0	0	26.2417
SF	21	3	TNIG	0.03125	3.125	26.2417
SF	21	0	TSP1	0	0	26.2417
SF	21	0	TSP2	0	0	26.2417
SF	22	0	ASEN	0	0	24.175
SF	22	10	CAUB	0.104167	10.4167	24.175
SF	22	0	CFLO	0	0	24.175
SF	22	0	CSCU	0	0	24.175
SF	22	0	CTAR	0	0	24.175
SF	22	0	LGRA	0	0	24.175
SF	22	1	MISC	0.0104167	1.04167	24.175
SF	22	11	PPAL	0.114583	11.4583	24.175
SF	22	0	PPYG	0	0	24.175
SF	22	0	SSP1	0	0	24.175
SF	22	0	TFOR	0	0	24.175
SF	22	1	TNIG	0.0104167	1.04167	24.175
SF	22	0	TSP1	0	0	24.175
SF	22	0	TSP2	0	0	24.175
SF	23	0	ASEN	0	0	22.675
SF	23	11	CAUB	0.114583	11.4583	22.675
SF	23	0	CFLO	0	0	22.675
SF	23	0	CSCU	0	0	22.675
SF	23	0	CTAR	0	0	22.675
SF	23	0	LGRA	0	0	22.675
SF	23	5	MISC	0.0520833	5.20833	22.675
SF	23	16	PPAL	0.166667	16.6667	22.675
SF	23	2	PPYG	0.0208333	2.08333	22.675
SF	23	0	SSP1	0	0	22.675
SF	23	0	TFOR	0	0	22.675
SF	23	1	TNIG	0.0104167	1.04167	22.675
SF	23	0	TSP1	0	0	22.675
SF	23	0	TSP2	0	0	22.675

## Sheet: occupancy_temp_miscelaneous
habitat	temp_interval	especie	occupancy	occupancy_percent
DS	20	ASEN	0	0
DS	20	CAUB	0.0625	6.25
DS	20	CFLO	0	0
DS	20	CSCU	0	0
DS	20	CTAR	0	0
DS	20	LGRA	0.229167	22.9167
DS	20	MISC	0	0
DS	20	PPAL	0	0
DS	20	PPYG	0	0
DS	20	SSP1	0	0
DS	20	TFOR	0	0
DS	20	TNIG	0	0
DS	20	TSP1	0	0
DS	20	TSP2	0	0
DS	25	ASEN	0.0288462	2.88462
DS	25	CAUB	0.278846	27.8846
DS	25	CFLO	0	0
DS	25	CSCU	0	0
DS	25	CTAR	0	0
DS	25	LGRA	0.125	12.5
DS	25	MISC	0.0144231	1.44231
DS	25	PPAL	0	0
DS	25	PPYG	0.0144231	1.44231
DS	25	SSP1	0	0
DS	25	TFOR	0	0
DS	25	TNIG	0.0576923	5.76923
DS	25	TSP1	0.00480769	0.480769
DS	25	TSP2	0	0
DS	30	ASEN	0.125	12.5
DS	30	CAUB	0.370192	37.0192
DS	30	CFLO	0	0
DS	30	CSCU	0	0
DS	30	CTAR	0	0
DS	30	LGRA	0.0721154	7.21154
DS	30	MISC	0.0144231	1.44231
DS	30	PPAL	0	0
DS	30	PPYG	0.0384615	3.84615
DS	30	SSP1	0	0
DS	30	TFOR	0	0
DS	30	TNIG	0.0625	6.25
DS	30	TSP1	0.00961539	0.961538
DS	30	TSP2	0	0
DS	35	ASEN	0.256944	25.6944
DS	35	CAUB	0.361111	36.1111
DS	35	CFLO	0	0
DS	35	CSCU	0	0
DS	35	CTAR	0.00694444	0.694444
DS	35	LGRA	0.138889	13.8889
DS	35	MISC	0.0138889	1.38889
DS	35	PPAL	0	0
DS	35	PPYG	0.0347222	3.47222
DS	35	SSP1	0	0
DS	35	TFOR	0	0
DS	35	TNIG	0.0555556	5.55556
DS	35	TSP1	0.00694444	0.694444
DS	35	TSP2	0	0
DS	40	ASEN	0.225	22.5
DS	40	CAUB	0.358333	35.8333
DS	40	CFLO	0	0
DS	40	CSCU	0	0
DS	40	CTAR	0.00833333	0.833333
DS	40	LGRA	0.025	2.5
DS	40	MISC	0.00833333	0.833333
DS	40	PPAL	0.00833333	0.833333
DS	40	PPYG	0.0333333	3.33333
DS	40	SSP1	0	0
DS	40	TFOR	0	0
DS	40	TNIG	0.0333333	3.33333
DS	40	TSP1	0.0166667	1.66667
DS	40	TSP2	0	0
DS	45	ASEN	0.144231	14.4231
DS	45	CAUB	0.230769	23.0769
DS	45	CFLO	0.0288462	2.88462
DS	45	CSCU	0	0
DS	45	CTAR	0.125	12.5
DS	45	LGRA	0.0192308	1.92308
DS	45	MISC	0	0
DS	45	PPAL	0	0
DS	45	PPYG	0	0
DS	45	SSP1	0	0
DS	45	TFOR	0	0
DS	45	TNIG	0.0192308	1.92308
DS	45	TSP1	0	0
DS	45	TSP2	0	0
DS	50	ASEN	0.0859375	8.59375
DS	50	CAUB	0.117188	11.7188
DS	50	CFLO	0.0625	6.25
DS	50	CSCU	0	0
DS	50	CTAR	0.0625	6.25
DS	50	LGRA	0.0078125	0.78125
DS	50	MISC	0.0078125	0.78125
DS	50	PPAL	0	0
DS	50	PPYG	0.015625	1.5625
DS	50	SSP1	0	0
DS	50	TFOR	0	0
DS	50	TNIG	0	0
DS	50	TSP1	0	0
DS	50	TSP2	0	0
DS	55	ASEN	0.00625	0.625
DS	55	CAUB	0.01875	1.875
DS	55	CFLO	0.1	10
DS	55	CSCU	0	0
DS	55	CTAR	0.1375	13.75
DS	55	LGRA	0.00625	0.625
DS	55	MISC	0	0
DS	55	PPAL	0	0
DS	55	PPYG	0.00625	0.625
DS	55	SSP1	0	0
DS	55	TFOR	0	0
DS	55	TNIG	0	0
DS	55	TSP1	0	0
DS	55	TSP2	0	0
DS	60	ASEN	0	0
DS	60	CAUB	0.00378788	0.378788
DS	60	CFLO	0.0454545	4.54545
DS	60	CSCU	0	0
DS	60	CTAR	0.109848	10.9848
DS	60	LGRA	0	0
DS	60	MISC	0	0
DS	60	PPAL	0	0
DS	60	PPYG	0.00378788	0.378788
DS	60	SSP1	0	0
DS	60	TFOR	0	0
DS	60	TNIG	0	0
DS	60	TSP1	0	0
DS	60	TSP2	0	0
DS	65	ASEN	0	0
DS	65	CAUB	0	0
DS	65	CFLO	0	0
DS	65	CSCU	0	0
DS	65	CTAR	0.0694444	6.94444
DS	65	LGRA	0	0
DS	65	MISC	0	0
DS	65	PPAL	0	0
DS	65	PPYG	0	0
DS	65	SSP1	0	0
DS	65	TFOR	0	0
DS	65	TNIG	0	0
DS	65	TSP1	0	0
DS	65	TSP2	0	0
PF	20	ASEN	NA	NA
PF	20	CAUB	NA	NA
PF	20	CFLO	NA	NA
PF	20	CSCU	NA	NA
PF	20	CTAR	NA	NA
PF	20	LGRA	NA	NA
PF	20	MISC	NA	NA
PF	20	PPAL	NA	NA
PF	20	PPYG	NA	NA
PF	20	SSP1	NA	NA
PF	20	TFOR	NA	NA
PF	20	TNIG	NA	NA
PF	20	TSP1	NA	NA
PF	20	TSP2	NA	NA
PF	25	ASEN	0.153846	15.3846
PF	25	CAUB	0.153846	15.3846
PF	25	CFLO	0	0
PF	25	CSCU	0.125	12.5
PF	25	CTAR	0	0
PF	25	LGRA	0.0192308	1.92308
PF	25	MISC	0	0
PF	25	PPAL	0	0
PF	25	PPYG	0.00961539	0.961538
PF	25	SSP1	0.0288462	2.88462
PF	25	TFOR	0.00961539	0.961538
PF	25	TNIG	0.134615	13.4615
PF	25	TSP1	0.0192308	1.92308
PF	25	TSP2	0.0384615	3.84615
PF	30	ASEN	0.119444	11.9444
PF	30	CAUB	0.0777778	7.77778
PF	30	CFLO	0	0
PF	30	CSCU	0.0777778	7.77778
PF	30	CTAR	0	0
PF	30	LGRA	0.0305556	3.05556
PF	30	MISC	0	0
PF	30	PPAL	0	0
PF	30	PPYG	0.0333333	3.33333
PF	30	SSP1	0.0277778	2.77778
PF	30	TFOR	0.0138889	1.38889
PF	30	TNIG	0.386111	38.6111
PF	30	TSP1	0	0
PF	30	TSP2	0.00833333	0.833333
PF	35	ASEN	0.168605	16.8605
PF	35	CAUB	0.0377907	3.77907
PF	35	CFLO	0.00290698	0.290698
PF	35	CSCU	0.0959302	9.59302
PF	35	CTAR	0	0
PF	35	LGRA	0.0116279	1.16279
PF	35	MISC	0	0
PF	35	PPAL	0	0
PF	35	PPYG	0.0639535	6.39535
PF	35	SSP1	0.0203488	2.03488
PF	35	TFOR	0.0145349	1.45349
PF	35	TNIG	0.383721	38.3721
PF	35	TSP1	0	0
PF	35	TSP2	0.0145349	1.45349
PF	40	ASEN	0.186111	18.6111
PF	40	CAUB	0.0166667	1.66667
PF	40	CFLO	0.00555556	0.555556
PF	40	CSCU	0.075	7.5
PF	40	CTAR	0	0
PF	40	LGRA	0	0
PF	40	MISC	0	0
PF	40	PPAL	0	0
PF	40	PPYG	0.0555556	5.55556
PF	40	SSP1	0.0111111	1.11111
PF	40	TFOR	0.0194444	1.94444
PF	40	TNIG	0.213889	21.3889
PF	40	TSP1	0	0
PF	40	TSP2	0.00555556	0.555556
PF	45	ASEN	0.164773	16.4773
PF	45	CAUB	0.0511364	5.11364
PF	45	CFLO	0.0227273	2.27273
PF	45	CSCU	0.00568182	0.568182
PF	45	CTAR	0	0
PF	45	LGRA	0	0
PF	45	MISC	0	0
PF	45	PPAL	0	0
PF	45	PPYG	0.0625	6.25
PF	45	SSP1	0.0113636	1.13636
PF	45	TFOR	0.0113636	1.13636
PF	45	TNIG	0.170455	17.0455
PF	45	TSP1	0	0
PF	45	TSP2	0	0
PF	50	ASEN	0.0833333	8.33333
PF	50	CAUB	0.0138889	1.38889
PF	50	CFLO	0	0
PF	50	CSCU	0.0277778	2.77778
PF	50	CTAR	0	0
PF	50	LGRA	0	0
PF	50	MISC	0	0
PF	50	PPAL	0	0
PF	50	PPYG	0.0277778	2.77778
PF	50	SSP1	0	0
PF	50	TFOR	0	0
PF	50	TNIG	0.194444	19.4444
PF	50	TSP1	0	0
PF	50	TSP2	0	0
PF	55	ASEN	0	0
PF	55	CAUB	0.0416667	4.16667
PF	55	CFLO	0.0625	6.25
PF	55	CSCU	0	0
PF	55	CTAR	0	0
PF	55	LGRA	0.0208333	2.08333
PF	55	MISC	0	0
PF	55	PPAL	0	0
PF	55	PPYG	0.0416667	4.16667
PF	55	SSP1	0.0208333	2.08333
PF	55	TFOR	0	0
PF	55	TNIG	0.0625	6.25
PF	55	TSP1	0	0
PF	55	TSP2	0.0208333	2.08333
PF	60	ASEN	0.0625	6.25
PF	60	CAUB	0	0
PF	60	CFLO	0	0
PF	60	CSCU	0.0625	6.25
PF	60	CTAR	0	0
PF	60	LGRA	0	0
PF	60	MISC	0	0
PF	60	PPAL	0	0
PF	60	PPYG	0.125	12.5
PF	60	SSP1	0	0
PF	60	TFOR	0	0
PF	60	TNIG	0	0
PF	60	TSP1	0	0
PF	60	TSP2	0	0
PF	65	ASEN	0	0
PF	65	CAUB	0	0
PF	65	CFLO	0.0178571	1.78571
PF	65	CSCU	0	0
PF	65	CTAR	0	0
PF	65	LGRA	0	0
PF	65	MISC	0	0
PF	65	PPAL	0	0
PF	65	PPYG	0	0
PF	65	SSP1	0	0
PF	65	TFOR	0	0
PF	65	TNIG	0	0
PF	65	TSP1	0	0
PF	65	TSP2	0	0
SF	20	ASEN	0	0
SF	20	CAUB	0.0625	6.25
SF	20	CFLO	0	0
SF	20	CSCU	0	0
SF	20	CTAR	0	0
SF	20	LGRA	0	0
SF	20	MISC	0.0104167	1.04167
SF	20	PPAL	0.03125	3.125
SF	20	PPYG	0	0
SF	20	SSP1	0	0
SF	20	TFOR	0	0
SF	20	TNIG	0	0
SF	20	TSP1	0	0
SF	20	TSP2	0	0
SF	25	ASEN	0	0
SF	25	CAUB	0.097973	9.7973
SF	25	CFLO	0	0
SF	25	CSCU	0	0
SF	25	CTAR	0	0
SF	25	LGRA	0	0
SF	25	MISC	0.0202703	2.02703
SF	25	PPAL	0.10473	10.473
SF	25	PPYG	0.00675676	0.675676
SF	25	SSP1	0	0
SF	25	TFOR	0.00337838	0.337838
SF	25	TNIG	0.0135135	1.35135
SF	25	TSP1	0	0
SF	25	TSP2	0	0
SF	30	ASEN	0	0
SF	30	CAUB	0.102778	10.2778
SF	30	CFLO	0	0
SF	30	CSCU	0	0
SF	30	CTAR	0	0
SF	30	LGRA	0	0
SF	30	MISC	0.00555556	0.555556
SF	30	PPAL	0.0888889	8.88889
SF	30	PPYG	0.00833333	0.833333
SF	30	SSP1	0	0
SF	30	TFOR	0	0
SF	30	TNIG	0.0305556	3.05556
SF	30	TSP1	0	0
SF	30	TSP2	0	0
SF	35	ASEN	0	0
SF	35	CAUB	0.104167	10.4167
SF	35	CFLO	0	0
SF	35	CSCU	0	0
SF	35	CTAR	0	0
SF	35	LGRA	0	0
SF	35	MISC	0	0
SF	35	PPAL	0.0277778	2.77778
SF	35	PPYG	0	0
SF	35	SSP1	0	0
SF	35	TFOR	0	0
SF	35	TNIG	0.0208333	2.08333
SF	35	TSP1	0	0
SF	35	TSP2	0	0
SF	40	ASEN	0	0
SF	40	CAUB	0.0535714	5.35714
SF	40	CFLO	0	0
SF	40	CSCU	0	0
SF	40	CTAR	0	0
SF	40	LGRA	0	0
SF	40	MISC	0.00892857	0.892857
SF	40	PPAL	0	0
SF	40	PPYG	0.00892857	0.892857
SF	40	SSP1	0	0
SF	40	TFOR	0	0
SF	40	TNIG	0	0
SF	40	TSP1	0	0
SF	40	TSP2	0	0
SF	45	ASEN	0	0
SF	45	CAUB	0.00568182	0.568182
SF	45	CFLO	0.0454545	4.54545
SF	45	CSCU	0	0
SF	45	CTAR	0	0
SF	45	LGRA	0	0
SF	45	MISC	0.00568182	0.568182
SF	45	PPAL	0.00568182	0.568182
SF	45	PPYG	0	0
SF	45	SSP1	0	0
SF	45	TFOR	0	0
SF	45	TNIG	0.0113636	1.13636
SF	45	TSP1	0	0
SF	45	TSP2	0	0
SF	50	ASEN	0	0
SF	50	CAUB	0.00520833	0.520833
SF	50	CFLO	0.119792	11.9792
SF	50	CSCU	0	0
SF	50	CTAR	0	0
SF	50	LGRA	0	0
SF	50	MISC	0	0
SF	50	PPAL	0	0
SF	50	PPYG	0	0
SF	50	SSP1	0	0
SF	50	TFOR	0	0
SF	50	TNIG	0	0
SF	50	TSP1	0	0
SF	50	TSP2	0	0
SF	55	ASEN	0	0
SF	55	CAUB	0	0
SF	55	CFLO	0.03125	3.125
SF	55	CSCU	0	0
SF	55	CTAR	0	0
SF	55	LGRA	0	0
SF	55	MISC	0	0
SF	55	PPAL	0	0
SF	55	PPYG	0	0
SF	55	SSP1	0	0
SF	55	TFOR	0	0
SF	55	TNIG	0	0
SF	55	TSP1	0	0
SF	55	TSP2	0	0
SF	60	ASEN	NA	NA
SF	60	CAUB	NA	NA
SF	60	CFLO	NA	NA
SF	60	CSCU	NA	NA
SF	60	CTAR	NA	NA
SF	60	LGRA	NA	NA
SF	60	MISC	NA	NA
SF	60	PPAL	NA	NA
SF	60	PPYG	NA	NA
SF	60	SSP1	NA	NA
SF	60	TFOR	NA	NA
SF	60	TNIG	NA	NA
SF	60	TSP1	NA	NA
SF	60	TSP2	NA	NA
SF	65	ASEN	NA	NA
SF	65	CAUB	NA	NA
SF	65	CFLO	NA	NA
SF	65	CSCU	NA	NA
SF	65	CTAR	NA	NA
SF	65	LGRA	NA	NA
SF	65	MISC	NA	NA
SF	65	PPAL	NA	NA
SF	65	PPYG	NA	NA
SF	65	SSP1	NA	NA
SF	65	TFOR	NA	NA
SF	65	TNIG	NA	NA
SF	65	TSP1	NA	NA
SF	65	TSP2	NA	NA

## Sheet: replacements_median
SITE	BAIT	item	number	sp	interaction_with	hour_bef	sp_bef	sp_aft	hour_aft	temp_bef	temp_aft	diff_temp	coef_num	num	num_bef	num_aft	temp_opt	temp_opt_bef	temp_opt_aft	improvement_ratio	improve_bef	improve_aft	diff_improve	diff_improve_sp_after	binomial	Success	dominance_sp	dominance_interaction_with	dominance_ratio
DS1	33	q	1	aph	cr	19	aph	cr	20	43.6	33	-10.6	0.2	3	3	20	35.3	35.3	28.3	6	6	10.6	-4.6	4.6	0	0	0	1	1
DS1	36	m	2	aph	cr	21	aph	cr	22	28.3	24.7	-3.6	0.1	2	2	20	35.3	35.3	28.3	-3.6	-3.6	-3.6	0	0	0	0	0	1	1
DS1	38	c	3	aph	cr	20	aph	cr	21	33	28.3	-4.7	0.5	5	5	10	35.3	35.3	28.3	-4.7	-4.7	4.7	-9.4	9.4	0	0	0	1	1
DS1	40	m	4	aph	cr	21	aph	cr	22	28.3	24.7	-3.6	0.1	1	1	20	35.3	35.3	28.3	-3.6	-3.6	-3.6	0	0	0	0	0	1	1
DS1	44	m	5	aph	cr	20	aph	cr	21	35.4	29.8	-5.6	0.1	2	2	20	35.3	35.3	28.3	-5.4	-5.4	5.6	-11	11	0	0	0	1	1
DS2	1	q	6	aph	cr	9	aph	cr	10	24.3	29	4.7	0.2	3	3	20	35.3	35.3	28.3	4.7	4.7	3.3	1.4	-1.4	1	0	0	1	1
DS2	1	q	7	aph	cr	20	aph	cr	21	39.3	31.6	-7.7	2	4	4	2	35.3	35.3	28.3	0.3	0.3	7.7	-7.4	7.4	0	0	0	1	1
DS2	6	c	8	aph	cr	10	aph	cr	11	29	39.3	10.3	0.1	1	1	15	35.3	35.3	28.3	2.3	2.3	-10.3	12.6	-12.6	1	0	0	1	1
DS2	30	c	9	aph	cr	19	aph	cr	20	42.6	35.9	-6.7	0.1	1	1	20	35.3	35.3	28.3	6.7	6.7	6.7	0	0	0	0	0	1	1
DS2	41	q	10	aph	cr	9	aph	cr	10	26.4	36.8	10.4	0.2	7	7	40	35.3	35.3	28.3	7.4	7.4	-6.6	14	-14	1	0	0	1	1
PF1	6	c	11	aph	cr	19	aph	cr	20	44.8	40.1	-4.7	0.1	3	3	50	35.3	35.3	28.3	4.7	4.7	4.7	0	0	0	0	0	1	1
PF1	8	m	12	aph	cr	12	aph	cr	13	29.6	33.5	3.9	2	2	2	1	35.3	35.3	28.3	3.9	3.9	-3.9	7.8	-7.8	1	0	0	1	1
PF1	8	m	13	aph	cr	19	aph	cr	20	44.8	40.1	-4.7	0.7	7	7	10	35.3	35.3	28.3	4.7	4.7	4.7	0	0	0	0	0	1	1
PF1	16	m	14	aph	cr	22	aph	cr	23	27.3	26.6	-0.7	1	1	1	1	35.3	35.3	28.3	-0.7	-0.7	-0.7	0	0	0	0	0	1	1
PF1	22	c	15	aph	cr	21	aph	cr	22	31.7	27.2	-4.5	0.2	1	1	5	35.3	35.3	28.3	-4.5	-4.5	2.3	-6.8	6.8	0	0	0	1	1
PF1	26	c	16	aph	cr	9	aph	cr	10	24.8	27.2	2.4	1.3	20	20	15	35.3	35.3	28.3	2.4	2.4	2.4	0	0	0	0	0	1	1
PF2	14	c	17	aph	cr	17	aph	cr	18	45.6	40.1	-5.5	0.5	1	1	2	35.3	35.3	28.3	5.5	5.5	5.5	0	0	0	0	0	1	1
DS1	14	c	18	aph	cata	11	aph	f.b	12	39.4	44.9	5.5	2	6	6	3	35.3	35.3	54.7	-5.5	-5.5	5.5	-11	11	0	0	0	0	0
DS1	26	c	19	aph	cata	11	aph	f.b	12	34.1	44.7	10.6	1	1	1	1	35.3	35.3	54.7	-8.2	-8.2	10.6	-18.8	18.8	0	0	0	0	0
DS1	27	g	20	aph	cata	11	aph	f.b	12	34.1	44.7	10.6	0.5	1	1	2	35.3	35.3	54.7	-8.2	-8.2	10.6	-18.8	18.8	0	0	0	0	0
DS1	29	q	21	aph	cata	11	aph	f.b	12	34.1	44.7	10.6	1	1	1	1	35.3	35.3	54.7	-8.2	-8.2	10.6	-18.8	18.8	0	0	0	0	0
DS1	30	c	22	aph	cata	11	aph	f.b	12	34.1	44.7	10.6	1	1	1	1	35.3	35.3	54.7	-8.2	-8.2	10.6	-18.8	18.8	0	0	0	0	0
DS1	44	m	23	aph	cata	11	aph	f.b	12	38.1	46.2	8.1	0.5	1	1	2	35.3	35.3	54.7	-8.1	-8.1	8.1	-16.2	16.2	0	0	0	0	0
DS2	4	m	24	aph	cata	11	aph	f.n	12	39.3	47.4	8.1	3	3	3	1	35.3	35.3	54.1	-8.1	-8.1	8.1	-16.2	16.2	0	0	0	0	0
DS2	48	m	25	aph	cata	12	aph	f.n	13	51.4	58	6.6	2	2	2	1	35.3	35.3	54.1	-6.6	-6.6	-1.2	-5.4	5.4	0	0	0	0	0
PF1	15	g	26	aph	cata	16	aph	f.n	17	43.7	40.3	-3.4	1	1	1	1	35.3	35.3	54.1	3.4	3.4	-3.4	6.8	-6.8	1	0	0	0	0
DS1	10	c	27	aph	la	20	aph	la	21	34.4	30.5	-3.9	0.1	2	2	20	35.3	35.3	27	-3.9	-3.9	3.9	-7.8	7.8	0	0	0	1	1
DS2	28	m	28	aph	le	21	aph	le	22	30.7	27.4	-3.3	1	3	3	3	35.3	35.3	28.7	-3.3	-3.3	0.7	-4	4	0	0	0	0	0
DS2	12	m	29	aph	py	21	aph	py	22	30.8	28.1	-2.7	0.2	1	1	5	35.3	35.3	33.6	-2.7	-2.7	-2.7	0	0	0	0	0	0	0
PF1	4	m	30	aph	py	19	aph	py	20	44.8	40.1	-4.7	1.5	3	3	2	35.3	35.3	33.6	4.7	4.7	4.7	0	0	0	0	0	0	0
PF1	12	m	31	aph	py	20	aph	py	21	34	32.4	-1.6	0.9	9	9	10	35.3	35.3	33.6	-1.6	-1.6	-0.8	-0.8	0.8	0	0	0	0	0
PF1	20	m	32	aph	py	17	aph	py	18	35.7	39.1	3.4	0.7	2	2	3	35.3	35.3	33.6	-3.4	-3.4	-3.4	0	0	0	0	0	0	0
PF1	22	c	33	aph	py	19	aph	py	20	41.6	36.1	-5.5	1	1	1	1	35.3	35.3	33.6	5.5	5.5	5.5	0	0	0	0	0	0	0
PF1	24	m	34	aph	py	21	aph	py	22	31.7	27.2	-4.5	0.1	1	1	20	35.3	35.3	33.6	-4.5	-4.5	-4.5	0	0	0	0	0	0	0
PF1	36	m	35	aph	py	20	aph	py	21	34.4	30.6	-3.8	0.1	1	1	20	35.3	35.3	33.6	-3.8	-3.8	-2.2	-1.6	1.6	0	0	0	0	0
PF1	48	m	36	aph	py	18	aph	py	19	36	34	-2	1.3	4	4	3	35.3	35.3	33.6	-0.6	-0.6	2	-2.6	2.6	0	0	0	0	0
PF2	12	m	37	aph	py	14	aph	py	15	41	40.5	-0.5	1	1	1	1	35.3	35.3	33.6	0.5	0.5	0.5	0	0	0	0	0	0	0
PF2	20	m	38	aph	py	17	aph	py	18	35.7	33.6	-2.1	0.1	1	1	20	35.3	35.3	33.6	-1.3	-1.3	2.1	-3.4	3.4	0	0	0	0	0
PF1	25	q	39	aph	scu	19	aph	scu	20	35.4	36.2	0.8	0.2	4	4	20	35.3	35.3	31.5	-0.8	-0.8	-0.8	0	0	0	0	0	1	1
PF1	26	c	40	aph	scu	17	aph	scu	18	38.7	38.1	-0.6	0.3	12	12	40	35.3	35.3	31.5	0.6	0.6	0.6	0	0	0	0	0	1	1
PF1	34	c	41	aph	scu	19	aph	scu	20	36.9	34.4	-2.5	0.2	4	4	20	35.3	35.3	31.5	0.7	0.7	2.5	-1.8	1.8	0	0	0	1	1
PF1	38	c	42	aph	scu	20	aph	scu	21	34.4	30.6	-3.8	0.2	4	4	20	35.3	35.3	31.5	-3.8	-3.8	2	-5.8	5.8	0	0	0	1	1
PF2	10	c	43	aph	scu	21	aph	scu	22	29.8	27.4	-2.4	0	1	1	40	35.3	35.3	31.5	-2.4	-2.4	-2.4	0	0	0	0	0	1	1
PF2	17	q	44	aph	scu	18	aph	scu	19	33.6	32.2	-1.4	0.2	2	2	10	35.3	35.3	31.5	-1.4	-1.4	1.4	-2.8	2.8	0	0	0	1	1
PF2	18	c	45	aph	scu	18	aph	scu	19	33.6	32.2	-1.4	0.1	3	3	30	35.3	35.3	31.5	-1.4	-1.4	1.4	-2.8	2.8	0	0	0	1	1
DS1	42	c	46	aph	ta	20	aph	ta	21	35.4	29.8	-5.6	0.1	3	3	30	35.3	35.3	31.5	-5.4	-5.4	2.2	-7.6	7.6	0	0	0	1	1
PF1	43	g	47	aph	ta	18	aph	ta	19	36	34	-2	0.1	1	1	8	35.3	35.3	31.5	-0.6	-0.6	2	-2.6	2.6	0	0	0	1	1
PF1	44	m	48	aph	ta	17	aph	ta	18	41.7	36	-5.7	0.1	2	2	20	35.3	35.3	31.5	5.7	5.7	5.7	0	0	0	0	0	1	1
PF1	45	q	49	aph	ta	8	aph	ta	9	21.6	36	14.4	0.3	10	10	40	35.3	35.3	31.5	13	13	5.4	7.6	-7.6	1	0	0	1	1
PF1	45	q	50	aph	ta	16	aph	ta	17	42.5	41.7	-0.8	0.2	4	4	20	35.3	35.3	31.5	0.8	0.8	0.8	0	0	0	0	0	1	1
PF1	46	c	51	aph	ta	16	aph	ta	17	42.5	41.7	-0.8	0.1	5	5	40	35.3	35.3	31.5	0.8	0.8	0.8	0	0	0	0	0	1	1
PF2	1	q	52	aph	ta	18	aph	ta	19	33.1	32.1	-1	1	1	1	1	35.3	35.3	31.5	-1	-1	1	-2	2	0	0	0	1	1
PF2	5	q	53	aph	ta	18	aph	ta	19	33.1	32.1	-1	0.1	1	1	20	35.3	35.3	31.5	-1	-1	1	-2	2	0	0	0	1	1
PF2	22	c	54	aph	ta	19	aph	ta	20	32.2	31.4	-0.8	0.6	11	11	20	35.3	35.3	31.5	-0.8	-0.8	0.6	-1.4	1.4	0	0	0	1	1
PF2	24	m	55	aph	ta	18	aph	ta	19	33.6	32.2	-1.4	0.1	1	1	20	35.3	35.3	31.5	-1.4	-1.4	1.4	-2.8	2.8	0	0	0	1	1
PF1	37	q	56	aph	te	18	aph	te	19	41.6	36.9	-4.7	0.1	1	1	15	35.3	35.3	31.5	4.7	4.7	4.7	0	0	0	0	0	1	1
SF2	40	m	57	cam1	cr	22	cam1	cr	23	22.7	21.8	-0.9	1	1	1	1	22.7	22.7	28.3	-0.9	-0.9	-0.9	0	0	0	0	0	1	1
DS2	11	g	58	cr	aph	9	cr	aph	10	27	35.5	8.5	1.5	3	3	2	28.3	28.3	35.3	-5.9	-5.9	8.1	-14	14	0	0	1	0	1
DS2	12	m	59	cr	aph	10	cr	aph	11	35.5	45.8	10.3	1.3	5	5	4	28.3	28.3	35.3	-10.3	-10.3	-10.3	0	0	0	0	1	0	1
DS2	20	m	60	cr	aph	9	cr	aph	10	23.8	28.8	5	4	4	4	1	28.3	28.3	35.3	4	4	5	-1	1	0	0	1	0	1
DS2	24	m	61	cr	aph	8	cr	aph	9	23.8	28.8	5	0.1	2	2	20	28.3	28.3	35.3	4	4	5	-1	1	0	0	1	0	1
DS2	45	q	62	cr	aph	10	cr	aph	11	36.8	45.7	8.9	30	30	30	1	28.3	28.3	35.3	-8.9	-8.9	-8.9	0	0	0	0	1	0	1
DS2	47	g	63	cr	aph	19	cr	aph	20	43.2	36	-7.2	1	1	1	1	28.3	28.3	35.3	7.2	7.2	7.2	0	0	0	0	1	0	1
DS2	48	m	64	cr	aph	8	cr	aph	9	23	26.4	3.4	0.2	3	3	20	28.3	28.3	35.3	3.4	3.4	3.4	0	0	0	0	1	0	1
PF1	1	q	65	cr	aph	8	cr	aph	9	21.7	23	1.3	0.4	6	6	15	28.3	28.3	35.3	1.3	1.3	1.3	0	0	0	0	1	0	1
PF1	15	g	66	cr	aph	9	cr	aph	10	27.1	27.5	0.4	0.1	2	2	15	28.3	28.3	35.3	0.4	0.4	0.4	0	0	0	0	1	0	1
PF1	24	m	67	cr	aph	17	cr	aph	18	35.7	39.1	3.4	0	1	1	30	28.3	28.3	35.3	-3.4	-3.4	-3.4	0	0	0	0	1	0	1
DS1	26	c	68	cr	cata	11	cr	f.b	12	34.1	44.7	10.6	2	2	2	1	28.3	28.3	54.7	-10.6	-10.6	10.6	-21.2	21.2	0	0	1	0	1
DS1	30	c	69	cr	cata	11	cr	f.b	12	34.1	44.7	10.6	1	1	1	1	28.3	28.3	54.7	-10.6	-10.6	10.6	-21.2	21.2	0	0	1	0	1
DS1	41	q	70	cr	cata	11	cr	f.b	12	38.1	46.2	8.1	30	30	30	1	28.3	28.3	54.7	-8.1	-8.1	8.1	-16.2	16.2	0	0	1	0	1
DS2	30	c	71	cr	lat	22	cr	lat	23	27.4	26.1	-1.3	4	4	4	1	28.3	28.3	25.5	-1.3	-1.3	1.3	-2.6	2.6	0	0	1	0	1
PF1	23	g	72	cr	mi_ye	21	cr	mi_ye	22	31.7	27.2	-4.5	2	2	2	1	28.3	28.3	31.5	2.3	2.3	-4.1	6.4	-6.4	1	0	1	0	1
SF2	37	q	73	cr	ph	21	cr	ph	22	26.3	22.7	-3.6	6.3	25	25	4	28.3	28.3	25.8	-3.6	-3.6	-2.6	-1	1	0	0	1	1	2
DS2	16	m	74	cr	py	21	cr	py	22	30.8	28.1	-2.7	0.1	2	2	20	28.3	28.3	33.6	2.3	2.3	-2.7	5	-5	1	0	1	0	1
PF2	14	c	75	cr	ta	18	cr	ta	19	40.1	34.6	-5.5	0.1	2	2	30	28.3	28.3	31.5	5.5	5.5	5.5	0	0	0	0	1	1	2
DS1	14	c	76	cata	aph	18	f.b	aph	19	55.1	43.5	-11.6	1	1	1	1	54.7	54.7	35.3	-10.8	-10.8	11.6	-22.4	22.4	0	0	0	0	0
DS1	16	m	77	cata	aph	18	f.b	aph	19	55.1	43.5	-11.6	0.5	1	1	2	54.7	54.7	35.3	-10.8	-10.8	11.6	-22.4	22.4	0	0	0	0	0
DS1	28	m	78	cata	aph	19	f.b	aph	20	46.2	32.3	-13.9	0.1	1	1	10	54.7	54.7	35.3	-13.9	-13.9	7.9	-21.8	21.8	0	0	0	0	0
DS1	30	c	79	cata	aph	18	f.b	aph	19	54.4	46.2	-8.2	0.3	1	1	4	54.7	54.7	35.3	-8.2	-8.2	8.2	-16.4	16.4	0	0	0	0	0
DS1	31	g	80	cata	aph	18	f.b	aph	19	54.4	46.2	-8.2	4	4	4	1	54.7	54.7	35.3	-8.2	-8.2	8.2	-16.4	16.4	0	0	0	0	0
DS1	32	m	81	cata	aph	18	f.b	aph	19	54.4	46.2	-8.2	0.1	1	1	9	54.7	54.7	35.3	-8.2	-8.2	8.2	-16.4	16.4	0	0	0	0	0
DS1	33	q	82	cata	cr	18	f.b	cr	19	55.7	43.6	-12.1	0	1	1	50	54.7	54.7	28.3	-10.1	-10.1	12.1	-22.2	22.2	0	0	0	1	1
DS1	2	c	83	cata	la	19	f.b	la	20	47.4	36.2	-11.2	0.1	1	1	20	54.7	54.7	27	-11.2	-11.2	11.2	-22.4	22.4	0	0	0	1	1
DS1	10	c	84	cata	la	19	f.b	la	20	43.5	34.4	-9.1	1	3	3	3	54.7	54.7	27	-9.1	-9.1	9.1	-18.2	18.2	0	0	0	1	1
DS1	4	m	85	cata	pi	18	f.b	pi	19	57.2	47.4	-9.8	0.2	1	1	6	54.7	54.7	37	-4.8	-4.8	9.8	-14.6	14.6	0	0	0	0	0
DS2	2	c	86	cata	aph	19	f.n	aph	20	45.6	39.3	-6.3	0.1	1	1	10	54.1	54.1	35.3	-6.3	-6.3	6.3	-12.6	12.6	0	0	0	0	0
DS2	4	m	87	cata	aph	18	f.n	aph	19	52.2	45.6	-6.6	1	1	1	1	54.1	54.1	35.3	-6.6	-6.6	6.6	-13.2	13.2	0	0	0	0	0
DS2	12	m	88	cata	aph	19	f.n	aph	20	41.3	37.4	-3.9	0.2	1	1	6	54.1	54.1	35.3	-3.9	-3.9	3.9	-7.8	7.8	0	0	0	0	0
DS2	24	m	89	cata	aph	18	f.n	aph	19	48.6	40.5	-8.1	1	1	1	1	54.1	54.1	35.3	-8.1	-8.1	8.1	-16.2	16.2	0	0	0	0	0
DS2	48	m	90	cata	aph	18	f.n	aph	19	50.5	43.2	-7.3	0.2	1	1	6	54.1	54.1	35.3	-7.3	-7.3	7.3	-14.6	14.6	0	0	0	0	0
PF1	13	q	91	cata	aph	18	f.n	aph	19	36.2	36.8	0.6	0.1	1	1	10	54.1	54.1	35.3	0.6	0.6	-0.6	1.2	-1.2	1	0	0	0	0
PF1	16	m	92	cata	aph	18	f.n	aph	19	36.2	36.8	0.6	1	3	3	3	54.1	54.1	35.3	0.6	0.6	-0.6	1.2	-1.2	1	0	0	0	0
DS2	29	q	93	cata	cr	18	f.n	cr	19	52	42.6	-9.4	0.1	1	1	15	54.1	54.1	28.3	-9.4	-9.4	9.4	-18.8	18.8	0	0	0	1	1
DS2	47	g	94	cata	cr	18	f.n	cr	19	50.5	43.2	-7.3	1	1	1	1	54.1	54.1	28.3	-7.3	-7.3	7.3	-14.6	14.6	0	0	0	1	1
DS2	15	g	95	cata	py	19	f.n	py	20	41.3	37.4	-3.9	1	1	1	1	54.1	54.1	33.6	-3.9	-3.9	3.9	-7.8	7.8	0	0	0	0	0
DS1	6	c	96	la	cata	11	la	f.b	12	31.1	43.7	12.6	15	15	15	1	27	27	54.7	-12.6	-12.6	12.6	-25.2	25.2	0	0	1	0	1
DS1	8	m	97	la	cata	11	la	f.b	12	31.1	43.7	12.6	1.7	5	5	3	27	27	54.7	-12.6	-12.6	12.6	-25.2	25.2	0	0	1	0	1
DS1	10	c	98	la	cata	11	la	f.b	12	39.4	44.9	5.5	3.3	20	20	6	27	27	54.7	-5.5	-5.5	5.5	-11	11	0	0	1	0	1
DS1	21	q	99	la	cata	11	la	f.b	12	41.5	51.5	10	20	20	20	1	27	27	54.7	-10	-10	10	-20	20	0	0	1	0	1
PF2	9	q	100	la	scu	9	la	scu	10	25.2	28.6	3.4	1	1	1	1	27	27	31.5	0.2	0.2	3.4	-3.2	3.2	0	0	1	1	2
PF1	3	g	101	le	aph	8	le	aph	9	21.7	23	1.3	0.2	1	1	6	28.7	28.7	35.3	1.3	1.3	1.3	0	0	0	0	0	0	0
DS1	45	q	102	le	cata	11	le	f.b	12	38.1	46.2	8.1	0.5	1	1	2	28.7	28.7	54.7	-8.1	-8.1	8.1	-16.2	16.2	0	0	0	0	0
PF1	17	q	103	mi_ye	aph	16	mi_ye	aph	17	35.8	35.7	-0.1	1	1	1	1	31.5	31.5	35.3	0.1	0.1	0.1	0	0	0	0	0	0	0
PF2	39	g	104	mi_ye	ta	20	mi_ye	ta	21	30.4	28.7	-1.7	1	1	1	1	31.5	31.5	31.5	-1.7	-1.7	-1.7	0	0	0	0	0	1	1
SF2	37	q	105	ph	cr	11	ph	cr	12	28.8	37.9	9.1	0.1	1	1	20	25.8	25.8	28.3	-9.1	-9.1	-9.1	0	0	0	0	1	1	2
PF1	4	m	106	py	aph	17	py	aph	18	53.8	49.4	-4.4	7.5	30	30	4	33.6	33.6	35.3	4.4	4.4	4.4	0	0	0	0	0	0	0
PF1	12	m	107	py	aph	17	py	aph	18	40.3	36.2	-4.1	10	20	20	2	33.6	33.6	35.3	4.1	4.1	4.1	0	0	0	0	0	0	0
PF1	22	c	108	py	aph	20	py	aph	21	36.1	31.7	-4.4	1	1	1	1	33.6	33.6	35.3	0.6	0.6	-2.8	3.4	-3.4	1	0	0	0	0
PF2	20	m	109	py	aph	15	py	aph	16	41.8	35.4	-6.4	10	10	10	1	33.6	33.6	35.3	6.4	6.4	6.4	0	0	0	0	0	0	0
PF2	24	m	110	py	aph	17	py	aph	18	35.7	33.6	-2.1	1	1	1	1	33.6	33.6	35.3	2.1	2.1	-1.3	3.4	-3.4	1	0	0	0	0
DS2	5	q	111	py	cr	19	py	cr	20	45.6	39.3	-6.3	0.1	2	2	25	33.6	33.6	28.3	6.3	6.3	6.3	0	0	0	0	0	1	1
DS1	8	m	112	py	la	18	py	la	19	57.2	47.4	-9.8	0.1	12	12	100	33.6	33.6	27	9.8	9.8	9.8	0	0	0	0	0	1	1
DS2	12	m	113	py	lat	22	py	lat	23	28.1	26.8	-1.3	5	5	5	1	33.6	33.6	25.5	-1.3	-1.3	1.3	-2.6	2.6	0	0	0	0	0
PF2	16	m	114	py	ta	20	py	ta	21	33	29.8	-3.2	1.5	3	3	2	33.6	33.6	31.5	-3.2	-3.2	-0.2	-3	3	0	0	0	1	1
PF2	3	g	115	scu	aph	8	scu	aph	9	20.9	32.2	11.3	0.2	1	1	5	31.7	31.7	35.3	10.3	10.3	11.3	-1	1	0	0	1	0	1
PF2	4	m	116	scu	aph	9	scu	aph	10	32.2	32.6	0.4	1.2	6	6	5	31.7	31.7	35.3	-0.4	-0.4	0.4	-0.8	0.8	0	0	1	0	1
PF2	9	q	117	scu	aph	10	scu	aph	11	28.6	30.9	2.3	0.2	1	1	5	31.7	31.7	35.3	2.3	2.3	2.3	0	0	0	0	1	0	1
PF2	10	c	118	scu	aph	13	scu	aph	14	40.5	41	0.5	2	2	2	1	31.7	31.7	35.3	-0.5	-0.5	-0.5	0	0	0	0	1	0	1
PF2	9	q	119	scu	la	8	scu	la	9	23	25.2	2.2	5	5	5	1	31.7	31.7	27	2.2	2.2	2.2	0	0	0	0	1	1	2
PF2	17	q	120	scu	mi_ye	12	scu	mi_ye	13	33.5	35.1	1.6	0.1	1	1	7	31.7	31.7	31.5	-1.6	-1.6	-1.6	0	0	0	0	1	0	1
PF2	1	q	121	scu	ta	18	scu	ta	19	33.1	32.1	-1	1	1	1	1	31.7	31.7	31.5	1	1	1	0	0	0	0	1	1	2
PF2	17	q	122	scu	ta	21	scu	ta	22	29.1	26.6	-2.5	1	3	3	3	31.7	31.7	31.5	-2.5	-2.5	-2.5	0	0	0	0	1	1	2
PF2	11	g	123	scu	ye	11	scu	ye	12	30.9	35.3	4.4	0	1	1	50	31.7	31.7	30.8	-2.8	-2.8	-4.4	1.6	-1.6	1	0	1	0	1
DS2	36	m	124	ta	aph	9	ta	aph	10	25.2	30.8	5.6	0.1	2	2	20	30.9	30.9	35.3	5.6	5.6	5.6	0	0	0	0	1	0	1
PF1	45	q	125	ta	aph	9	ta	aph	10	36	46.1	10.1	20	40	40	2	30.9	30.9	35.3	-10.1	-10.1	-10.1	0	0	0	0	1	0	1
PF1	47	g	126	ta	aph	9	ta	aph	10	36	46.1	10.1	5	5	5	1	30.9	30.9	35.3	-10.1	-10.1	-10.1	0	0	0	0	1	0	1
PF2	15	g	127	ta	aph	10	ta	aph	11	28.6	30.9	2.3	0.5	1	1	2	30.9	30.9	35.3	-2.3	-2.3	2.3	-4.6	4.6	0	0	1	0	1
PF2	22	c	128	ta	aph	11	ta	aph	12	31.6	33.5	1.9	3.3	20	20	6	30.9	30.9	35.3	-1.9	-1.9	1.9	-3.8	3.8	0	0	1	0	1
PF2	24	m	129	ta	aph	10	ta	aph	11	29.5	31.6	2.1	6	6	6	1	30.9	30.9	35.3	0.7	0.7	2.1	-1.4	1.4	0	0	1	0	1
DS1	42	c	130	ta	cr	21	ta	cr	22	29.8	25.5	-4.3	1.5	30	30	20	30.9	30.9	28.3	-4.3	-4.3	-1.3	-3	3	0	0	1	1	2
DS1	44	m	131	ta	cr	20	ta	cr	21	35.4	29.8	-5.6	0.1	1	1	20	30.9	30.9	28.3	3.4	3.4	5.6	-2.2	2.2	0	0	1	1	2
DS2	27	g	132	ta	cr	9	ta	cr	10	24.4	32.5	8.1	3.3	10	10	3	30.9	30.9	28.3	4.9	4.9	-0.3	5.2	-5.2	1	0	1	1	2
DS2	40	m	133	ta	cr	9	ta	cr	10	25.2	30.8	5.6	0.3	1	1	3	30.9	30.9	28.3	5.6	5.6	0.6	5	-5	1	0	1	1	2
SF1	46	c	134	ta	cr	10	ta	cr	11	26	28.6	2.6	0.5	1	1	2	30.9	30.9	28.3	2.6	2.6	2	0.6	-0.6	1	0	1	1	2
SF2	37	q	135	ta	cr	11	ta	cr	12	28.8	37.9	9.1	0.1	2	2	20	30.9	30.9	28.3	-4.9	-4.9	-9.1	4.2	-4.2	1	0	1	1	2
SF1	13	q	136	ta	cata	14	ta	f.n	15	40.5	47	6.5	1	1	1	1	30.9	30.9	54.1	-6.5	-6.5	6.5	-13	13	0	0	1	0	1
PF2	3	g	137	ta	mi_ye	19	ta	mi_ye	20	32.1	31.9	-0.2	0	1	1	50	30.9	30.9	31.5	0.2	0.2	0.2	0	0	0	0	1	0	1
PF1	1	q	138	ye	aph	8	ye	aph	9	21.7	23	1.3	0.2	3	3	15	30.8	30.8	35.3	1.3	1.3	1.3	0	0	0	0	0	0	0
PF1	1	q	139	ye	aph	17	ye	aph	18	53.8	49.4	-4.4	0.1	1	1	7	30.8	30.8	35.3	4.4	4.4	4.4	0	0	0	0	0	0	0
PF2	23	g	140	ye	aph	10	ye	aph	11	29.5	31.6	2.1	100	100	100	1	30.8	30.8	35.3	0.5	0.5	2.1	-1.6	1.6	0	0	0	0	0
PF2	17	q	141	ye	mi_ye	12	ye	mi_ye	13	33.5	35.1	1.6	7.1	50	50	7	30.8	30.8	31.5	-1.6	-1.6	-1.6	0	0	0	0	0	0	0
PF2	20	m	142	ye	py	11	ye	py	12	31.6	33.5	1.9	0.3	1	1	4	30.8	30.8	33.6	-1.9	-1.9	1.9	-3.8	3.8	0	0	0	0	0
PF2	21	q	143	ye	ta	8	ye	ta	9	23.7	27.7	4	0.1	2	2	15	30.8	30.8	31.5	4	4	4	0	0	0	0	0	1	1
DS2	11	g	58	aph	cr	9	cr	aph	10	27	35.5	8.5	0.7	2	3	2	35.3	28.3	35.3	8.1	-5.9	8.1	14	-14	0	1	0	1	1
DS2	12	m	59	aph	cr	10	cr	aph	11	35.5	45.8	10.3	0.8	4	5	4	35.3	28.3	35.3	-10.3	-10.3	-10.3	0	0	0	1	0	1	1
DS2	20	m	60	aph	cr	9	cr	aph	10	23.8	28.8	5	0.3	1	4	1	35.3	28.3	35.3	5	4	5	1	-1	0	1	0	1	1
DS2	24	m	61	aph	cr	8	cr	aph	9	23.8	28.8	5	10	20	2	20	35.3	28.3	35.3	5	4	5	1	-1	0	1	0	1	1
DS2	45	q	62	aph	cr	10	cr	aph	11	36.8	45.7	8.9	0	1	30	1	35.3	28.3	35.3	-8.9	-8.9	-8.9	0	0	0	1	0	1	1
DS2	47	g	63	aph	cr	19	cr	aph	20	43.2	36	-7.2	1	1	1	1	35.3	28.3	35.3	7.2	7.2	7.2	0	0	0	1	0	1	1
DS2	48	m	64	aph	cr	8	cr	aph	9	23	26.4	3.4	6.7	20	3	20	35.3	28.3	35.3	3.4	3.4	3.4	0	0	0	1	0	1	1
PF1	1	q	65	aph	cr	8	cr	aph	9	21.7	23	1.3	2.5	15	6	15	35.3	28.3	35.3	1.3	1.3	1.3	0	0	0	1	0	1	1
PF1	15	g	66	aph	cr	9	cr	aph	10	27.1	27.5	0.4	7.5	15	2	15	35.3	28.3	35.3	0.4	0.4	0.4	0	0	0	1	0	1	1
PF1	24	m	67	aph	cr	17	cr	aph	18	35.7	39.1	3.4	30	30	1	30	35.3	28.3	35.3	-3.4	-3.4	-3.4	0	0	0	1	0	1	1
DS1	14	c	76	aph	cata	18	f.b	aph	19	55.1	43.5	-11.6	1	1	1	1	35.3	54.7	35.3	11.6	-10.8	11.6	22.4	-22.4	0	1	0	0	0
DS1	16	m	77	aph	cata	18	f.b	aph	19	55.1	43.5	-11.6	2	2	1	2	35.3	54.7	35.3	11.6	-10.8	11.6	22.4	-22.4	0	1	0	0	0
DS1	28	m	78	aph	cata	19	f.b	aph	20	46.2	32.3	-13.9	10	10	1	10	35.3	54.7	35.3	7.9	-13.9	7.9	21.8	-21.8	0	1	0	0	0
DS1	30	c	79	aph	cata	18	f.b	aph	19	54.4	46.2	-8.2	4	4	1	4	35.3	54.7	35.3	8.2	-8.2	8.2	16.4	-16.4	0	1	0	0	0
DS1	31	g	80	aph	cata	18	f.b	aph	19	54.4	46.2	-8.2	0.3	1	4	1	35.3	54.7	35.3	8.2	-8.2	8.2	16.4	-16.4	0	1	0	0	0
DS1	32	m	81	aph	cata	18	f.b	aph	19	54.4	46.2	-8.2	9	9	1	9	35.3	54.7	35.3	8.2	-8.2	8.2	16.4	-16.4	0	1	0	0	0
DS2	2	c	86	aph	cata	19	f.n	aph	20	45.6	39.3	-6.3	10	10	1	10	35.3	54.1	35.3	6.3	-6.3	6.3	12.6	-12.6	0	1	0	0	0
DS2	4	m	87	aph	cata	18	f.n	aph	19	52.2	45.6	-6.6	1	1	1	1	35.3	54.1	35.3	6.6	-6.6	6.6	13.2	-13.2	0	1	0	0	0
DS2	12	m	88	aph	cata	19	f.n	aph	20	41.3	37.4	-3.9	6	6	1	6	35.3	54.1	35.3	3.9	-3.9	3.9	7.8	-7.8	0	1	0	0	0
DS2	24	m	89	aph	cata	18	f.n	aph	19	48.6	40.5	-8.1	1	1	1	1	35.3	54.1	35.3	8.1	-8.1	8.1	16.2	-16.2	0	1	0	0	0
DS2	48	m	90	aph	cata	18	f.n	aph	19	50.5	43.2	-7.3	6	6	1	6	35.3	54.1	35.3	7.3	-7.3	7.3	14.6	-14.6	0	1	0	0	0
PF1	13	q	91	aph	cata	18	f.n	aph	19	36.2	36.8	0.6	10	10	1	10	35.3	54.1	35.3	-0.6	0.6	-0.6	-1.2	1.2	1	1	0	0	0
PF1	16	m	92	aph	cata	18	f.n	aph	19	36.2	36.8	0.6	1	3	3	3	35.3	54.1	35.3	-0.6	0.6	-0.6	-1.2	1.2	1	1	0	0	0
PF1	3	g	101	aph	le	8	le	aph	9	21.7	23	1.3	6	6	1	6	35.3	28.7	35.3	1.3	1.3	1.3	0	0	0	1	0	0	0
PF1	17	q	103	aph	mi_ye	16	mi_ye	aph	17	35.8	35.7	-0.1	1	1	1	1	35.3	31.5	35.3	0.1	0.1	0.1	0	0	0	1	0	0	0
PF1	4	m	106	aph	py	17	py	aph	18	53.8	49.4	-4.4	0.1	4	30	4	35.3	33.6	35.3	4.4	4.4	4.4	0	0	0	1	0	0	0
PF1	12	m	107	aph	py	17	py	aph	18	40.3	36.2	-4.1	0.1	2	20	2	35.3	33.6	35.3	4.1	4.1	4.1	0	0	0	1	0	0	0
PF1	22	c	108	aph	py	20	py	aph	21	36.1	31.7	-4.4	1	1	1	1	35.3	33.6	35.3	-2.8	0.6	-2.8	-3.4	3.4	1	1	0	0	0
PF2	20	m	109	aph	py	15	py	aph	16	41.8	35.4	-6.4	0.1	1	10	1	35.3	33.6	35.3	6.4	6.4	6.4	0	0	0	1	0	0	0
PF2	24	m	110	aph	py	17	py	aph	18	35.7	33.6	-2.1	1	1	1	1	35.3	33.6	35.3	-1.3	2.1	-1.3	-3.4	3.4	1	1	0	0	0
PF2	3	g	115	aph	scu	8	scu	aph	9	20.9	32.2	11.3	5	5	1	5	35.3	31.5	35.3	11.3	9.9	11.3	1.4	-1.4	0	1	0	1	1
PF2	4	m	116	aph	scu	9	scu	aph	10	32.2	32.6	0.4	0.8	5	6	5	35.3	31.5	35.3	0.4	-0.4	0.4	0.8	-0.8	0	1	0	1	1
PF2	9	q	117	aph	scu	10	scu	aph	11	28.6	30.9	2.3	5	5	1	5	35.3	31.5	35.3	2.3	2.3	2.3	0	0	0	1	0	1	1
PF2	10	c	118	aph	scu	13	scu	aph	14	40.5	41	0.5	0.5	1	2	1	35.3	31.5	35.3	-0.5	-0.5	-0.5	0	0	0	1	0	1	1
DS2	36	m	124	aph	ta	9	ta	aph	10	25.2	30.8	5.6	10	20	2	20	35.3	31.5	35.3	5.6	5.6	5.6	0	0	0	1	0	1	1
PF1	45	q	125	aph	ta	9	ta	aph	10	36	46.1	10.1	0.1	2	40	2	35.3	31.5	35.3	-10.1	-10.1	-10.1	0	0	0	1	0	1	1
PF1	47	g	126	aph	ta	9	ta	aph	10	36	46.1	10.1	0.2	1	5	1	35.3	31.5	35.3	-10.1	-10.1	-10.1	0	0	0	1	0	1	1
PF2	15	g	127	aph	ta	10	ta	aph	11	28.6	30.9	2.3	2	2	1	2	35.3	31.5	35.3	2.3	2.3	2.3	0	0	0	1	0	1	1
PF2	22	c	128	aph	ta	11	ta	aph	12	31.6	33.5	1.9	0.3	6	20	6	35.3	31.5	35.3	1.9	-1.9	1.9	3.8	-3.8	0	1	0	1	1
PF2	24	m	129	aph	ta	10	ta	aph	11	29.5	31.6	2.1	0.2	1	6	1	35.3	31.5	35.3	2.1	1.9	2.1	0.2	-0.2	0	1	0	1	1
PF1	1	q	138	aph	ye	8	ye	aph	9	21.7	23	1.3	5	15	3	15	35.3	30.8	35.3	1.3	1.3	1.3	0	0	0	1	0	0	0
PF1	1	q	139	aph	ye	17	ye	aph	18	53.8	49.4	-4.4	7	7	1	7	35.3	30.8	35.3	4.4	4.4	4.4	0	0	0	1	0	0	0
PF2	23	g	140	aph	ye	10	ye	aph	11	29.5	31.6	2.1	0	1	100	1	35.3	30.8	35.3	2.1	0.5	2.1	1.6	-1.6	0	1	0	0	0
DS1	33	q	1	cr	aph	19	aph	cr	20	43.6	33	-10.6	6.7	20	3	20	28.3	35.3	28.3	10.6	6	10.6	4.6	-4.6	0	1	1	0	1
DS1	36	m	2	cr	aph	21	aph	cr	22	28.3	24.7	-3.6	10	20	2	20	28.3	35.3	28.3	-3.6	-3.6	-3.6	0	0	0	1	1	0	1
DS1	38	c	3	cr	aph	20	aph	cr	21	33	28.3	-4.7	2	10	5	10	28.3	35.3	28.3	4.7	-4.7	4.7	9.4	-9.4	0	1	1	0	1
DS1	40	m	4	cr	aph	21	aph	cr	22	28.3	24.7	-3.6	20	20	1	20	28.3	35.3	28.3	-3.6	-3.6	-3.6	0	0	0	1	1	0	1
DS1	44	m	5	cr	aph	20	aph	cr	21	35.4	29.8	-5.6	10	20	2	20	28.3	35.3	28.3	5.6	-5.4	5.6	11	-11	0	1	1	0	1
DS2	1	q	6	cr	aph	9	aph	cr	10	24.3	29	4.7	6.7	20	3	20	28.3	35.3	28.3	3.3	4.7	3.3	-1.4	1.4	1	1	1	0	1
DS2	1	q	7	cr	aph	20	aph	cr	21	39.3	31.6	-7.7	0.5	2	4	2	28.3	35.3	28.3	7.7	0.3	7.7	7.4	-7.4	0	1	1	0	1
DS2	6	c	8	cr	aph	10	aph	cr	11	29	39.3	10.3	15	15	1	15	28.3	35.3	28.3	-10.3	2.3	-10.3	-12.6	12.6	1	1	1	0	1
DS2	30	c	9	cr	aph	19	aph	cr	20	42.6	35.9	-6.7	20	20	1	20	28.3	35.3	28.3	6.7	6.7	6.7	0	0	0	1	1	0	1
DS2	41	q	10	cr	aph	9	aph	cr	10	26.4	36.8	10.4	5.7	40	7	40	28.3	35.3	28.3	-6.6	7.4	-6.6	-14	14	1	1	1	0	1
PF1	6	c	11	cr	aph	19	aph	cr	20	44.8	40.1	-4.7	16.7	50	3	50	28.3	35.3	28.3	4.7	4.7	4.7	0	0	0	1	1	0	1
PF1	8	m	12	cr	aph	12	aph	cr	13	29.6	33.5	3.9	0.5	1	2	1	28.3	35.3	28.3	-3.9	3.9	-3.9	-7.8	7.8	1	1	1	0	1
PF1	8	m	13	cr	aph	19	aph	cr	20	44.8	40.1	-4.7	1.4	10	7	10	28.3	35.3	28.3	4.7	4.7	4.7	0	0	0	1	1	0	1
PF1	16	m	14	cr	aph	22	aph	cr	23	27.3	26.6	-0.7	1	1	1	1	28.3	35.3	28.3	-0.7	-0.7	-0.7	0	0	0	1	1	0	1
PF1	22	c	15	cr	aph	21	aph	cr	22	31.7	27.2	-4.5	5	5	1	5	28.3	35.3	28.3	2.3	-4.5	2.3	6.8	-6.8	0	1	1	0	1
PF1	26	c	16	cr	aph	9	aph	cr	10	24.8	27.2	2.4	0.8	15	20	15	28.3	35.3	28.3	2.4	2.4	2.4	0	0	0	1	1	0	1
PF2	14	c	17	cr	aph	17	aph	cr	18	45.6	40.1	-5.5	2	2	1	2	28.3	35.3	28.3	5.5	5.5	5.5	0	0	0	1	1	0	1
SF2	40	m	57	cr	cam1	22	cam1	cr	23	22.7	21.8	-0.9	1	1	1	1	28.3	22.7	28.3	-0.9	-0.9	-0.9	0	0	0	1	1	0	1
DS1	33	q	82	cr	cata	18	f.b	cr	19	55.7	43.6	-12.1	50	50	1	50	28.3	54.7	28.3	12.1	-10.1	12.1	22.2	-22.2	0	1	1	0	1
DS2	29	q	93	cr	cata	18	f.n	cr	19	52	42.6	-9.4	15	15	1	15	28.3	54.1	28.3	9.4	-9.4	9.4	18.8	-18.8	0	1	1	0	1
DS2	47	g	94	cr	cata	18	f.n	cr	19	50.5	43.2	-7.3	1	1	1	1	28.3	54.1	28.3	7.3	-7.3	7.3	14.6	-14.6	0	1	1	0	1
SF2	37	q	105	cr	ph	11	ph	cr	12	28.8	37.9	9.1	20	20	1	20	28.3	25.8	28.3	-9.1	-9.1	-9.1	0	0	0	1	1	1	2
DS2	5	q	111	cr	py	19	py	cr	20	45.6	39.3	-6.3	12.5	25	2	25	28.3	33.6	28.3	6.3	6.3	6.3	0	0	0	1	1	0	1
DS1	42	c	130	cr	ta	21	ta	cr	22	29.8	25.5	-4.3	0.7	20	30	20	28.3	31.5	28.3	-1.3	-4.3	-1.3	3	-3	0	1	1	1	2
DS1	44	m	131	cr	ta	20	ta	cr	21	35.4	29.8	-5.6	20	20	1	20	28.3	31.5	28.3	5.6	2.2	5.6	3.4	-3.4	0	1	1	1	2
DS2	27	g	132	cr	ta	9	ta	cr	10	24.4	32.5	8.1	0.3	3	10	3	28.3	31.5	28.3	-0.3	6.1	-0.3	-6.4	6.4	1	1	1	1	2
DS2	40	m	133	cr	ta	9	ta	cr	10	25.2	30.8	5.6	3	3	1	3	28.3	31.5	28.3	0.6	5.6	0.6	-5	5	1	1	1	1	2
SF1	46	c	134	cr	ta	10	ta	cr	11	26	28.6	2.6	2	2	1	2	28.3	31.5	28.3	2	2.6	2	-0.6	0.6	1	1	1	1	2
SF2	37	q	135	cr	ta	11	ta	cr	12	28.8	37.9	9.1	10	20	2	20	28.3	31.5	28.3	-9.1	-3.7	-9.1	-5.4	5.4	1	1	1	1	2
DS1	14	c	18	cata	aph	11	aph	f.b	12	39.4	44.9	5.5	0.5	3	6	3	54.7	35.3	54.7	5.5	-5.5	5.5	11	-11	0	1	0	0	0
DS1	26	c	19	cata	aph	11	aph	f.b	12	34.1	44.7	10.6	1	1	1	1	54.7	35.3	54.7	10.6	-8.2	10.6	18.8	-18.8	0	1	0	0	0
DS1	27	g	20	cata	aph	11	aph	f.b	12	34.1	44.7	10.6	2	2	1	2	54.7	35.3	54.7	10.6	-8.2	10.6	18.8	-18.8	0	1	0	0	0
DS1	29	q	21	cata	aph	11	aph	f.b	12	34.1	44.7	10.6	1	1	1	1	54.7	35.3	54.7	10.6	-8.2	10.6	18.8	-18.8	0	1	0	0	0
DS1	30	c	22	cata	aph	11	aph	f.b	12	34.1	44.7	10.6	1	1	1	1	54.7	35.3	54.7	10.6	-8.2	10.6	18.8	-18.8	0	1	0	0	0
DS1	44	m	23	cata	aph	11	aph	f.b	12	38.1	46.2	8.1	2	2	1	2	54.7	35.3	54.7	8.1	-8.1	8.1	16.2	-16.2	0	1	0	0	0
DS1	26	c	68	cata	cr	11	cr	f.b	12	34.1	44.7	10.6	0.5	1	2	1	54.7	28.3	54.7	10.6	-10.6	10.6	21.2	-21.2	0	1	0	1	1
DS1	30	c	69	cata	cr	11	cr	f.b	12	34.1	44.7	10.6	1	1	1	1	54.7	28.3	54.7	10.6	-10.6	10.6	21.2	-21.2	0	1	0	1	1
DS1	41	q	70	cata	cr	11	cr	f.b	12	38.1	46.2	8.1	0	1	30	1	54.7	28.3	54.7	8.1	-8.1	8.1	16.2	-16.2	0	1	0	1	1
DS1	6	c	96	cata	la	11	la	f.b	12	31.1	43.7	12.6	0.1	1	15	1	54.7	27	54.7	12.6	-12.6	12.6	25.2	-25.2	0	1	0	1	1
DS1	8	m	97	cata	la	11	la	f.b	12	31.1	43.7	12.6	0.6	3	5	3	54.7	27	54.7	12.6	-12.6	12.6	25.2	-25.2	0	1	0	1	1
DS1	10	c	98	cata	la	11	la	f.b	12	39.4	44.9	5.5	0.3	6	20	6	54.7	27	54.7	5.5	-5.5	5.5	11	-11	0	1	0	1	1
DS1	21	q	99	cata	la	11	la	f.b	12	41.5	51.5	10	0.1	1	20	1	54.7	27	54.7	10	-10	10	20	-20	0	1	0	1	1
DS1	45	q	102	cata	le	11	le	f.b	12	38.1	46.2	8.1	2	2	1	2	54.7	28.7	54.7	8.1	-8.1	8.1	16.2	-16.2	0	1	0	0	0
DS2	4	m	24	cata	aph	11	aph	f.n	12	39.3	47.4	8.1	0.3	1	3	1	54.1	35.3	54.1	8.1	-8.1	8.1	16.2	-16.2	0	1	0	0	0
DS2	48	m	25	cata	aph	12	aph	f.n	13	51.4	58	6.6	0.5	1	2	1	54.1	35.3	54.1	-1.2	-6.6	-1.2	5.4	-5.4	0	1	0	0	0
PF1	15	g	26	cata	aph	16	aph	f.n	17	43.7	40.3	-3.4	1	1	1	1	54.1	35.3	54.1	-3.4	3.4	-3.4	-6.8	6.8	1	1	0	0	0
SF1	13	q	136	cata	ta	14	ta	f.n	15	40.5	47	6.5	1	1	1	1	54.1	31.5	54.1	6.5	-6.5	6.5	13	-13	0	1	0	1	1
DS1	10	c	27	la	aph	20	aph	la	21	34.4	30.5	-3.9	10	20	2	20	27	35.3	27	3.9	-3.9	3.9	7.8	-7.8	0	1	1	0	1
DS1	2	c	83	la	cata	19	f.b	la	20	47.4	36.2	-11.2	20	20	1	20	27	54.7	27	11.2	-11.2	11.2	22.4	-22.4	0	1	1	0	1
DS1	10	c	84	la	cata	19	f.b	la	20	43.5	34.4	-9.1	1	3	3	3	27	54.7	27	9.1	-9.1	9.1	18.2	-18.2	0	1	1	0	1
DS1	8	m	112	la	py	18	py	la	19	57.2	47.4	-9.8	8.3	100	12	100	27	33.6	27	9.8	9.8	9.8	0	0	0	1	1	0	1
PF2	9	q	119	la	scu	8	scu	la	9	23	25.2	2.2	0.2	1	5	1	27	31.5	27	2.2	2.2	2.2	0	0	0	1	1	1	2
DS2	30	c	71	lat	cr	22	cr	lat	23	27.4	26.1	-1.3	0.3	1	4	1	25.5	28.3	25.5	1.3	-1.3	1.3	2.6	-2.6	0	1	0	1	1
DS2	12	m	113	lat	py	22	py	lat	23	28.1	26.8	-1.3	0.2	1	5	1	25.5	33.6	25.5	1.3	-1.3	1.3	2.6	-2.6	0	1	0	0	0
DS2	28	m	28	le	aph	21	aph	le	22	30.7	27.4	-3.3	1	3	3	3	28.7	35.3	28.7	0.7	-3.3	0.7	4	-4	0	1	0	0	0
PF1	23	g	72	mi_ye	cr	21	cr	mi_ye	22	31.7	27.2	-4.5	0.5	1	2	1	31.5	28.3	31.5	-4.1	2.3	-4.1	-6.4	6.4	1	1	0	1	1
PF2	17	q	120	mi_ye	scu	12	scu	mi_ye	13	33.5	35.1	1.6	7	7	1	7	31.5	31.5	31.5	-1.6	-1.6	-1.6	0	0	0	1	0	1	1
PF2	3	g	137	mi_ye	ta	19	ta	mi_ye	20	32.1	31.9	-0.2	50	50	1	50	31.5	31.5	31.5	0.2	0.2	0.2	0	0	0	1	0	1	1
PF2	17	q	141	mi_ye	ye	12	ye	mi_ye	13	33.5	35.1	1.6	0.1	7	50	7	31.5	30.8	31.5	-1.6	-1.6	-1.6	0	0	0	1	0	0	0
SF2	37	q	73	ph	cr	21	cr	ph	22	26.3	22.7	-3.6	0.2	4	25	4	25.8	28.3	25.8	-2.6	-3.6	-2.6	1	-1	0	1	1	1	2
DS1	4	m	85	pi	cata	18	f.b	pi	19	57.2	47.4	-9.8	6	6	1	6	37	54.7	37	9.8	-4.8	9.8	14.6	-14.6	0	1	0	0	0
DS2	12	m	29	py	aph	21	aph	py	22	30.8	28.1	-2.7	5	5	1	5	33.6	35.3	33.6	-2.7	-2.7	-2.7	0	0	0	1	0	0	0
PF1	4	m	30	py	aph	19	aph	py	20	44.8	40.1	-4.7	0.7	2	3	2	33.6	35.3	33.6	4.7	4.7	4.7	0	0	0	1	0	0	0
PF1	12	m	31	py	aph	20	aph	py	21	34	32.4	-1.6	1.1	10	9	10	33.6	35.3	33.6	-0.8	-1.6	-0.8	0.8	-0.8	0	1	0	0	0
PF1	20	m	32	py	aph	17	aph	py	18	35.7	39.1	3.4	1.5	3	2	3	33.6	35.3	33.6	-3.4	-3.4	-3.4	0	0	0	1	0	0	0
PF1	22	c	33	py	aph	19	aph	py	20	41.6	36.1	-5.5	1	1	1	1	33.6	35.3	33.6	5.5	5.5	5.5	0	0	0	1	0	0	0
PF1	24	m	34	py	aph	21	aph	py	22	31.7	27.2	-4.5	20	20	1	20	33.6	35.3	33.6	-4.5	-4.5	-4.5	0	0	0	1	0	0	0
PF1	36	m	35	py	aph	20	aph	py	21	34.4	30.6	-3.8	20	20	1	20	33.6	35.3	33.6	-2.2	-3.8	-2.2	1.6	-1.6	0	1	0	0	0
PF1	48	m	36	py	aph	18	aph	py	19	36	34	-2	0.8	3	4	3	33.6	35.3	33.6	2	-0.6	2	2.6	-2.6	0	1	0	0	0
PF2	12	m	37	py	aph	14	aph	py	15	41	40.5	-0.5	1	1	1	1	33.6	35.3	33.6	0.5	0.5	0.5	0	0	0	1	0	0	0
PF2	20	m	38	py	aph	17	aph	py	18	35.7	33.6	-2.1	20	20	1	20	33.6	35.3	33.6	2.1	-1.3	2.1	3.4	-3.4	0	1	0	0	0
DS2	16	m	74	py	cr	21	cr	py	22	30.8	28.1	-2.7	10	20	2	20	33.6	28.3	33.6	-2.7	2.3	-2.7	-5	5	1	1	0	1	1
DS2	15	g	95	py	cata	19	f.n	py	20	41.3	37.4	-3.9	1	1	1	1	33.6	54.1	33.6	3.9	-3.9	3.9	7.8	-7.8	0	1	0	0	0
PF2	20	m	142	py	ye	11	ye	py	12	31.6	33.5	1.9	4	4	1	4	33.6	30.8	33.6	1.9	-1.9	1.9	3.8	-3.8	0	1	0	0	0
PF1	25	q	39	scu	aph	19	aph	scu	20	35.4	36.2	0.8	5	20	4	20	31.7	35.3	31.7	-0.8	-0.8	-0.8	0	0	0	1	1	0	1
PF1	26	c	40	scu	aph	17	aph	scu	18	38.7	38.1	-0.6	3.3	40	12	40	31.7	35.3	31.7	0.6	0.6	0.6	0	0	0	1	1	0	1
PF1	34	c	41	scu	aph	19	aph	scu	20	36.9	34.4	-2.5	5	20	4	20	31.7	35.3	31.7	2.5	0.7	2.5	1.8	-1.8	0	1	1	0	1
PF1	38	c	42	scu	aph	20	aph	scu	21	34.4	30.6	-3.8	5	20	4	20	31.7	35.3	31.7	1.6	-3.8	1.6	5.4	-5.4	0	1	1	0	1
PF2	10	c	43	scu	aph	21	aph	scu	22	29.8	27.4	-2.4	40	40	1	40	31.7	35.3	31.7	-2.4	-2.4	-2.4	0	0	0	1	1	0	1
PF2	17	q	44	scu	aph	18	aph	scu	19	33.6	32.2	-1.4	5	10	2	10	31.7	35.3	31.7	1.4	-1.4	1.4	2.8	-2.8	0	1	1	0	1
PF2	18	c	45	scu	aph	18	aph	scu	19	33.6	32.2	-1.4	10	30	3	30	31.7	35.3	31.7	1.4	-1.4	1.4	2.8	-2.8	0	1	1	0	1
PF2	9	q	100	scu	la	9	la	scu	10	25.2	28.6	3.4	1	1	1	1	31.7	27	31.7	3.4	0.2	3.4	3.2	-3.2	0	1	1	1	2
DS1	42	c	46	ta	aph	20	aph	ta	21	35.4	29.8	-5.6	10	30	3	30	30.9	35.3	30.9	3.4	-5.4	3.4	8.8	-8.8	0	1	1	0	1
PF1	43	g	47	ta	aph	18	aph	ta	19	36	34	-2	8	8	1	8	30.9	35.3	30.9	2	-0.6	2	2.6	-2.6	0	1	1	0	1
PF1	44	m	48	ta	aph	17	aph	ta	18	41.7	36	-5.7	10	20	2	20	30.9	35.3	30.9	5.7	5.7	5.7	0	0	0	1	1	0	1
PF1	45	q	49	ta	aph	8	aph	ta	9	21.6	36	14.4	4	40	10	40	30.9	35.3	30.9	4.2	13	4.2	-8.8	8.8	1	1	1	0	1
PF1	45	q	50	ta	aph	16	aph	ta	17	42.5	41.7	-0.8	5	20	4	20	30.9	35.3	30.9	0.8	0.8	0.8	0	0	0	1	1	0	1
PF1	46	c	51	ta	aph	16	aph	ta	17	42.5	41.7	-0.8	8	40	5	40	30.9	35.3	30.9	0.8	0.8	0.8	0	0	0	1	1	0	1
PF2	1	q	52	ta	aph	18	aph	ta	19	33.1	32.1	-1	1	1	1	1	30.9	35.3	30.9	1	-1	1	2	-2	0	1	1	0	1
PF2	5	q	53	ta	aph	18	aph	ta	19	33.1	32.1	-1	20	20	1	20	30.9	35.3	30.9	1	-1	1	2	-2	0	1	1	0	1
PF2	22	c	54	ta	aph	19	aph	ta	20	32.2	31.4	-0.8	1.8	20	11	20	30.9	35.3	30.9	0.8	-0.8	0.8	1.6	-1.6	0	1	1	0	1
PF2	24	m	55	ta	aph	18	aph	ta	19	33.6	32.2	-1.4	20	20	1	20	30.9	35.3	30.9	1.4	-1.4	1.4	2.8	-2.8	0	1	1	0	1
PF2	14	c	75	ta	cr	18	cr	ta	19	40.1	34.6	-5.5	15	30	2	30	30.9	28.3	30.9	5.5	5.5	5.5	0	0	0	1	1	1	2
PF2	39	g	104	ta	mi_ye	20	mi_ye	ta	21	30.4	28.7	-1.7	1	1	1	1	30.9	31.5	30.9	-1.7	-1.7	-1.7	0	0	0	1	1	0	1
PF2	16	m	114	ta	py	20	py	ta	21	33	29.8	-3.2	0.7	2	3	2	30.9	33.6	30.9	1	-3.2	1	4.2	-4.2	0	1	1	0	1
PF2	1	q	121	ta	scu	18	scu	ta	19	33.1	32.1	-1	1	1	1	1	30.9	31.5	30.9	1	1	1	0	0	0	1	1	1	2
PF2	17	q	122	ta	scu	21	scu	ta	22	29.1	26.6	-2.5	1	3	3	3	30.9	31.5	30.9	-2.5	-2.5	-2.5	0	0	0	1	1	1	2
PF2	21	q	143	ta	ye	8	ye	ta	9	23.7	27.7	4	7.5	15	2	15	30.9	30.8	30.9	4	4	4	0	0	0	1	1	0	1
PF1	37	q	56	te	aph	18	aph	te	19	41.6	36.9	-4.7	15	15	1	15	31.5	35.3	31.5	4.7	4.7	4.7	0	0	0	1	1	0	1
PF2	11	g	123	ye	scu	11	scu	ye	12	30.9	35.3	4.4	50	50	1	50	30.8	31.5	30.8	-4.4	-3.2	-4.4	-1.2	1.2	1	1	0	1	1
